# Supplementary material for: Targeting mGlyR with nanobodies for depression
Source: Nat Commun. 2026 Jan 26;17:831. doi: 10.1038/s41467-026-68339-x (PMC12834959; doi:10.1038/s41467-026-68339-x)
Supplement: Supplementary file 4 — Source Data [file 41467_2026_68339_MOESM4_ESM.xlsx]

## Sheet: figure 1
data source	Fig 1
	A	scheme
	B	scheme
	C	flow cytometry plot graph (FCS files)
	D	flow cytometry histogram (FCS files
	E	flow cytometry binding		RAW		log Nb20b20	mGlyR			CTRL				Normalized		log Nb20b20	mGlyR			CTRL
						-6	31.5	29.8	30	0.1	0	0					mGlyR:1	mGlyR:2	mGlyR:3	mGlyR:1	mGlyR:2	mGlyR:3
						-7	32.1	28.9	26.49	0.075	0	0				-6	103.633	97.861	98.5401	0.257605	-0.0712524	-0.0712524
						-8	17.6	21.3	9.79	0.13	0	0				-7	105.67	94.8053	86.6229	0.175391	-0.0712524	-0.0712524
						-9	2.45	2.21	2.23	0.085	0	0				-8	56.4396	69.0018	29.923	0.356262	-0.0712524	-0.0712524
						-10	0.32	0.57	2.04	0.065	0	0				-9	5.00226	4.18742	4.25532	0.208276	-0.0712524	-0.0712524
						-11	0.53	0.64	2.11	0.12	0	0				-10	-2.22952	-1.38072	3.61023	0.142505	-0.0712524	-0.0712524
						-12	0.2	0.66	2.52	0.12	0	0				-11	-1.51652	-1.14305	3.84789	0.323376	-0.0712524	-0.0712524
																-12	-2.63694	-1.07515	5.23993	0.323376	-0.0712524	-0.0712524
	F	scheme
	G	SPR		RAW		time (s)	Cycle: 2Nb20 (new1) 500 nM_Y	Cycle: 3Nb20 (new1) 250 nM_Y	Cycle: 4Nb20 (new1) 125 nM_Y	Cycle: 5Nb20 (new1) 62.5 nM_Y	Cycle: 6Nb20 (new1) 31.25 nM_Y	Cycle: 7Nb20 (new1) 15.625 n_Y
						-59.4	0.684329	0.4729	-0.32666	0.043459	0.086428	0.024902
						-58.4	-0.0939631	0.257324	-0.08647	-0.15659	-0.17966	0.349121
						-57.4	0.179441	0.075195	0.175047	-0.14453	0.091062	0.225586
						-56.4	-0.216989	0.333008	-0.38437	-0.19209	-0.000924	-0.09277
						-55.4	0.249877	0.339111	-0.02856	-0.10669	-0.14807	-0.02319
						-54.4	0.216585	-0.15869	0.077836	-0.18954	0.049104	-0.04736
						-53.4	0.403957	1.00586	0.188917	0.408351	0.08218	0.247559
						-52.4	0.339818	0.555664	-0.04805	0.1312	0.454564	0.903809
						-51.4	0.11951	-0.06494	-0.05981	0.106205	0.310916	-0.15161
						-50.4	0.49224	0.675781	0.153224	-0.23921	0.1314	0.626709
						-49.4	0.0739231	0.185547	0.279637	0.337595	-0.10869	0.647217
						-48.4	0.853477	0.615479	-0.06704	-0.19779	0.679404	-0.08057
						-47.4	0.202483	0.82959	0.434859	0.333586	0.081145	0.98584
						-46.4	0.518272	0.020508	0.041363	-0.16654	-0.15238	0.115723
						-45.4	0.255368	0.307861	0.462889	0.567136	0.514401	0.4729
						-44.4	0.138159	0.681152	-0.06367	0.053808	0.181616	0.113525
						-43.4	-0.15227	0.082275	-0.15957	-0.0833	-0.25432	0.10376
						-42.4	0.232797	0.020264	0.751225	0.00611	0.318002	0.08374
						-41.4	0.73984	0.93042	0.17534	0.310641	0.530368	0.674561
						-40.4	-0.202953	0.43335	-0.09604	0.096973	-0.47395	0.431152
						-39.4	0.360307	0.145508	0.100441	-0.20634	-0.0103	0.322021
						-38.4	0.104102	0.263916	0.32085	0.056983	-0.10146	0.129395
						-37.4	0.219163	0.368896	-0.07041	0.112352	-0.07307	0.218018
						-36.4	-0.0630848	-0.04956	-0.01885	-0.18955	-0.13535	0.122559
						-35.4	-0.116209	-0.03491	-0.15185	-0.0791	-0.21167	0.147461
						-34.4	-0.120676	0.067627	-0.26987	-0.3105	0.121512	0.042481
						-33.4	-0.0306616	0.148926	0.059132	-0.03628	0.123391	0.151611
						-32.4	-0.0452647	0.166504	-0.1668	0.151268	-0.11045	0.422852
						-31.4	0.17835	-0.02441	0.167727	0.041754	0.105841	0.143555
						-30.4	0.139794	0.407715	0.151806	0.074609	0.187402	0.357666
						-29.4	-0.219042	0.176514	-0.23452	-0.10503	-0.10063	0.386719
						-28.4	0.0126731	-0.13135	-0.06733	-0.18618	-0.23489	0.179932
						-27.4	0.256523	0.118164	0.00235	-0.22944	0.378837	0.020508
						-26.4	-0.0763489	0.566406	0.013767	0.536322	-0.26702	0.523682
						-25.4	0.0234181	0.14502	-0.05195	-0.21767	0.000225	-0.10352
						-24.4	0.0153565	0.179932	0.131152	-0.11074	-0.0635	0.00928
						-23.4	0.0280304	0.166992	-0.04922	-0.00591	0.056595	0.178955
						-22.4	0.0563481	-0.18481	0.059912	-0.15874	0.039258	-0.04028
						-21.4	-0.0677705	0.204834	-0.09565	-0.14687	-0.31802	-0.23218
						-20.4	-0.0174304	0.168945	0.00776	0.231105	-0.09409	0.382324
						-19.4	0.0378905	0.095215	0.240137	-0.25996	0.423144	-0.28027
						-18.4	-0.203177	0.234375	-0.18203	-0.31011	-0.72295	0.017822
						-17.4	-0.0327744	-0.30249	0.408112	-0.29169	0.17328	-0.45288
						-16.4	-0.120785	0.713135	0.34775	0.16547	-0.16961	0.311523
						-15.4	-0.255661	-0.32593	-0.52578	-0.22026	-0.23906	-0.04321
						-14.4	-0.20122	-0.13281	-0.0602	0.120313	-0.35503	-0.50415
						-13.4	0.139164	-0.10107	-0.13013	-0.31713	0.344731	0.043945
						-12.4	0.272878	0.267578	0.312647	0.313527	0.225514	0.155273
						-11.4	-0.0649699	0.181396	-0.05049	-0.10074	-0.30862	0.109619
						-10.4	0.0399964	-0.26758	-0.1476	-0.19536	0.135455	-0.40308
						-9.39999	0.0316629	0.236328	0.060448	0.301316	-0.17488	0.188477
						-8.39999	-0.268968	0.085449	0.365333	0.189162	0.15071	0.236572
						-7.39999	-0.0814465	-0.06348	-0.29683	-0.2836	-0.09341	-0.02295
						-6.39999	0.128227	-0.1499	0.00308	0.115775	-0.07954	-0.02563
						-5.39999	-0.0788821	0.05542	0.016406	0.213965	0.052954	0.176758
						-4.39999	-0.0591044	-0.10938	-0.00166	-0.14394	0.093239	0.045898
						-3.39999	-0.512088	-0.01416	-0.03491	-0.23731	-0.11023	0.115479
						-2.39999	0.374485	-0.26416	0.63286	0.111423	0.501926	-0.17017
						-1.39999	-0.00172	0.314697	0.017452	0.243887	0.319815	0.331299
						-0.399994	3.92247	0.362061	2.27459	1.35558	1.56945	0.031006
						0.600006	1.53594	3.22363	3.1929	3.36089	2.05523	0.766846
						1.60001	0.729865	2.06738	2.61487	3.15967	0.771857	0.178711
						2.60001	0.975893	0.995605	1.31308	0.753115	-0.01141	-0.02124
						3.60001	2.17217	1.17969	0.961572	0.124316	-0.24751	-0.01099
						4.60001	3.29409	1.90894	1.32368	-0.15122	-0.18174	0.267822
						5.60001	4.48848	2.65991	1.5853	-0.22612	-0.17778	0.467285
						6.60001	5.57363	3.31641	1.70723	-0.05796	-0.17905	0.517578
						7.60001	6.5478	3.96924	1.96397	-0.05083	-0.15947	0.255371
						8.60001	7.6043	4.70605	2.40396	-0.03315	-0.23481	0.289795
						9.60001	8.77408	5.39697	2.91328	0.316312	0.022122	0.447266
						10.6	9.59722	6.2561	3.36636	0.420704	0.175099	0.400146
						11.6	10.4067	6.9209	3.52964	0.737745	0.08418	0.787842
						12.6	11.3409	7.39746	3.91211	1.06445	0.148072	0.78418
						13.6	11.6891	7.81323	4.22769	1.05449	0.268482	0.814697
						14.6	12.4407	8.37402	4.69824	1.18164	0.521486	0.956055
						15.6	13.348	9.13623	4.96724	1.51382	0.714504	0.80249
						16.6	13.8575	9.82153	5.48257	1.55669	0.641894	1.07837
						17.6	14.3686	9.97876	5.66177	1.52398	0.797536	1.26147
						18.6	14.8124	10.5205	5.7062	1.79375	0.601976	1.23071
						19.6	15.2332	10.8093	6.24214	1.84781	0.896268	1.02173
						20.6	15.7341	11.3337	6.49478	2.21831	1.05876	1.1897
						21.6	16.4271	11.3862	6.88125	2.39287	0.974903	1.073
						22.6	16.3964	11.9312	6.90669	2.32192	0.952782	1.36548
						23.6	16.7027	12.2659	7.19014	2.36465	1.22	1.09399
						24.6	17.2894	12.405	7.31328	2.55747	1.16416	1.11694
						25.6	17.5288	12.9412	7.30171	2.7604	1.24319	1.1521
						26.6	17.976	13.2168	7.50596	2.78926	1.13374	1.17163
						27.6	18.1187	13.5164	7.74644	2.99238	1.38411	1.04297
						28.6	18.5483	13.8066	8.25064	3.0147	1.38421	1.21631
						29.6	19.024	14.1182	8.33936	3.29785	1.53088	1.52832
						30.6	19.3372	14.0784	8.25278	3.26899	1.62459	1.30811
						31.6	19.6315	14.6672	8.85298	3.4501	1.70108	1.22095
						32.6	19.979	14.9968	8.87666	3.53945	1.71926	1.2959
						33.6	20.3236	15.2683	9.07647	3.84531	1.90562	1.26074
						34.6	20.6636	15.5769	9.43355	3.93081	1.96536	1.55957
						35.6	20.7185	15.6765	9.32031	3.82836	1.59057	1.51196
						36.6	21.1501	15.4661	9.59209	3.87339	1.68382	0.949219
						37.6	21.483	16.2156	10.0372	4.29878	1.88801	1.50415
						38.6	21.6673	16.6648	10.2868	4.47148	2.08476	1.6897
						39.6	21.9141	16.6655	10.3762	4.27578	1.86258	1.33496
						40.6	22.2474	17.2488	10.4303	4.43755	1.80376	1.67969
						41.6	22.3264	17.2417	10.4687	4.24609	1.94726	1.71387
						42.6	22.6475	16.9819	10.546	4.54048	2.14412	1.50806
						43.6	22.9002	17.6123	10.8399	4.6793	2.10142	1.75293
						44.6	23.2779	17.696	10.7208	4.67891	2.25154	1.67529
						45.6	23.5638	17.635	11.0183	4.6045	2.20764	1.51782
						46.6	23.6229	18.3142	10.9317	4.94687	2.2269	1.85132
						47.6	24.0889	18.1409	11.1967	5.00723	2.13259	1.81079
						48.6	24.1645	18.3855	11.2918	4.98569	2.32004	1.78906
						49.6	24.4303	18.6533	11.3659	5.06216	2.41958	1.68066
						50.6	24.9751	19.0554	11.8261	5.51983	2.62334	1.65991
						51.6	25.1155	19.335	11.8757	5.55762	2.61816	1.79419
						52.6	25.3376	19.3384	11.9186	5.58574	2.50237	2.07617
						53.6	25.6423	19.6086	11.8776	5.7	2.44353	1.92529
						54.6	25.9054	19.645	12.1434	5.66123	2.78452	1.93555
						55.6	26.1812	20.1038	12.3338	5.81309	2.98643	2.13843
						56.6	26.53	20.1477	12.4935	6.12813	3.00093	2.11914
						57.6	26.5446	20.5454	12.5648	6.05439	2.92524	2.22095
						58.6	26.6994	20.6401	12.2702	5.90542	3.00283	2.21899
						59.6	26.9555	20.6665	12.6039	5.87798	2.74114	1.854
						60.6	27.1919	20.8669	12.6943	5.79116	2.80764	2.00244
						61.6	27.2134	20.9858	12.7616	6.21441	2.92412	1.89478
						62.6	27.5107	21.1338	12.9862	6.34273	3.05073	1.90454
						63.6	27.9455	21.4812	13.1619	6.35899	3.145	2.24976
						64.6	27.8944	21.7229	13.1419	6.40498	3.2049	2.28979
						65.6	28.1712	21.7261	13.0975	6.25727	3.06428	2.10083
						66.6	28.2156	21.616	12.8127	6.26162	2.91018	2.13379
						67.6	28.3384	21.7429	12.8812	5.89756	3.04588	1.84595
						68.6	28.6745	21.8396	13.2948	6.3106	3.20965	2.06592
						69.6	29.0086	22.3679	13.5284	6.50083	3.01377	2.31177
						70.6	28.9816	22.2461	13.3518	6.53237	3.23696	2.1228
						71.6	29.2203	22.4873	13.5557	6.70274	3.2811	2.08447
						72.6	29.2273	22.6213	13.4096	6.66411	2.99736	2.09277
						73.6	29.6878	22.6011	13.4388	6.65244	3.1544	2.11011
						74.6	29.8418	22.9136	13.6621	6.85425	3.26929	2.22021
						75.6	29.9287	22.9417	13.8477	6.65464	3.21165	2.21387
						76.6	30.4662	23.1848	13.8375	6.77495	3.28313	2.2666
						77.6	30.4832	23.1958	14.0024	6.8439	3.29714	2.16553
						78.6	30.8119	23.4495	14.1461	6.95659	3.49041	2.17212
						79.6	30.8601	23.4595	14.2795	6.93105	3.5137	2.34058
						80.6	30.8571	23.5632	14.3811	6.95864	3.43569	2.20313
						81.6	31.0778	24.03	14.2805	6.8876	3.17471	1.98828
						82.6	31.7214	24.1421	14.486	6.85943	3.56512	2.03296
						83.6	31.8322	24.3838	14.6625	7.15679	3.68547	2.50952
						84.6	31.6513	24.7654	14.7471	7.12119	3.76096	2.4209
						85.6	31.8586	24.656	14.6146	7.09028	3.70625	2.34937
						86.6	32.0583	24.6326	14.812	7.02588	3.75952	2.354
						87.6	32.038	24.6465	14.7127	7.24555	3.60762	2.67651
						88.6	32.3194	24.7634	14.6839	7.0124	3.61872	2.38501
						89.6	32.4509	24.8152	14.6813	7.11016	3.48259	2.25488
						90.6	32.4276	24.8276	14.8356	7.39907	3.43398	2.42261
						91.6	32.6568	25.0061	15.1922	7.4315	3.5919	2.3623
						92.6	33.1079	25.1636	15.3003	7.38208	3.57617	2.55688
						93.6	33.1215	25.2629	14.992	7.49849	3.39936	2.62183
						94.6	33.0791	25.3113	15.0534	7.38467	3.66433	2.41528
						95.6	33.2718	25.3054	15.3304	7.47945	3.7032	2.29102
						96.6	33.6797	25.5496	15.3993	7.63286	3.80327	2.49365
						97.6	33.6802	25.8938	15.8695	7.7502	4.05842	2.6438
						98.6	33.5968	25.8513	15.9052	7.74126	3.86076	2.81104
						99.6	33.5225	25.8005	15.5958	7.596	3.88823	2.4729
						100.6	33.6854	25.6736	15.4546	7.80698	4.1085	2.42896
						101.6	33.8968	25.9443	15.6249	7.6292	3.99321	2.19312
						102.6	34.0156	26.344	15.8329	7.97432	4.01704	2.53638
						103.6	34.1624	26.3242	15.9259	7.93526	4.14998	2.57642
						104.6	34.1889	26.5791	16.0619	7.93403	4.17768	2.78613
						105.6	34.374	26.571	16.1432	7.6707	3.92449	2.64087
						106.6	34.2906	26.6016	16.0868	7.93428	4.17122	2.5332
						107.6	34.344	26.5549	16.1973	7.95874	4.38819	2.51465
						108.6	34.4733	26.9973	16.1212	8.26469	4.16423	2.64746
						109.6	34.4453	26.6812	15.9725	7.91743	4.30586	2.37329
						110.6	34.683	26.7358	15.9351	7.81079	4.09704	2.56665
						111.6	34.7932	26.8831	16.0552	7.93408	4.21802	2.38574
						112.6	34.8324	26.9839	16.1729	7.97607	4.17004	2.41113
						113.6	34.8952	26.9104	16.1517	8.08384	4.20066	2.23608
						114.6	34.814	27.0925	15.8534	8.04634	3.91462	2.45728
						115.6	35.1185	26.7952	16.3474	7.87915	4.15125	2.22534
						116.6	35.3022	27.207	16.3575	8.23789	4.1926	2.5166
						117.6	35.2517	27.1086	16.2321	8.13613	4.17434	2.13037
						118.6	34.8591	27.1772	15.9072	8.02221	3.58959	2.23193
						119.6	34.3986	26.9495	16.8462	7.62577	5.05339	2.30713
						120.6	32.2845	25.938	12.3237	5.59091	0.246912	2.11816
						121.6	32.8022	23.0903	13.7017	5.28225	3.40371	1.82349
						122.6	32.4037	24.9702	14.804	7.07457	4.01622	2.27368
						123.6	31.4275	25.199	14.9288	7.63609	3.92869	2.59277
						124.6	30.5074	24.4041	14.7013	7.85967	3.67974	1.98364
						125.6	29.6586	24.1924	14.6239	8.00703	3.69282	2.19165
						126.6	28.5251	23.4395	14.3946	7.62617	3.80366	1.93433
						127.6	27.7959	22.7742	14.0247	7.48984	3.60984	1.80811
						128.6	27.0422	22.2351	13.8009	7.31133	3.58953	1.89209
						129.6	26.3615	21.7124	13.3016	7.1898	3.40549	1.85229
						130.6	25.7501	21.0007	12.9397	6.802	3.24573	1.81934
						131.6	24.9828	20.6685	12.5476	6.68813	3.14028	1.75684
						132.6	24.3299	19.8372	12.2702	6.49868	2.89871	1.80347
						133.6	23.5129	19.7854	11.9761	6.33056	2.72802	1.73291
						134.6	22.8647	19.1636	11.6303	6.37505	2.47796	1.66797
						135.6	22.4949	18.6113	11.3412	6.23613	2.41899	1.45044
						136.6	21.9495	18.3228	11.1562	6.08716	2.54712	1.44165
						137.6	21.4628	17.8247	11.0263	5.64824	2.51018	1.35767
						138.6	20.9857	17.6182	10.7625	5.47603	2.46589	1.26514
						139.6	20.4943	17.3738	10.7714	5.34429	2.45549	1.41528
						140.6	19.977	16.9963	10.1453	5.24717	2.02854	1.25171
						141.6	19.8986	16.4819	9.89316	4.93379	1.95112	0.96875
						142.6	19.1837	16.1653	9.79302	5.17173	1.97324	1.02417
						143.6	18.722	15.7759	9.68023	4.72153	1.80527	1.02075
						144.6	18.8274	15.3647	9.52876	4.57754	1.9158	0.916504
						145.6	18.223	15.8008	9.45434	4.65844	1.85901	1.18311
						146.6	17.966	14.9009	8.87837	4.69375	1.7294	0.949707
						147.6	17.9595	14.6667	8.93472	4.4666	1.78154	0.909912
						148.6	17.3452	14.6106	8.81211	4.47602	1.84101	1.09912
						149.6	17.0711	14.3435	8.6625	4.32305	1.64653	1.09399
						150.6	16.6936	14.1582	8.29858	4.0664	1.57617	0.867432
						151.6	16.6322	13.5923	8.26558	3.91104	1.54141	0.857666
						152.6	16.0292	13.6177	7.83462	3.97148	1.37957	0.960938
						153.6	15.8511	13.2551	7.9374	3.68437	1.39653	0.606445
						154.6	15.2634	12.9495	7.59336	3.53901	1.17842	0.621338
						155.6	15.3588	12.896	7.36768	3.37134	1.24964	0.874756
						156.6	15.4259	12.6646	7.64107	3.46841	1.63931	0.668457
						157.6	14.8957	12.8557	7.39116	3.64267	1.38254	1.08374
						158.6	14.7421	12.3074	7.12427	3.14624	1.01355	0.70874
						159.6	14.5111	12.3694	7.02056	3.22617	1.27231	0.553467
						160.6	14.1493	12.0134	6.91372	3.2354	1.18694	0.512695
						161.6	14.2035	11.8167	6.66274	2.94341	0.813892	0.470215
						162.6	13.8748	11.7827	6.68545	3.06767	1.13115	0.32251
						163.6	13.7335	11.5288	6.43467	3.13423	0.680738	0.545654
						164.6	13.6272	11.2532	6.15923	2.79722	0.822972	0.455811
						165.6	13.2679	11.1223	6.3519	2.95454	0.77522	0.050293
						166.6	12.9862	10.8938	6.35288	2.7773	0.651443	0.44751
						167.6	13.1817	11.0293	6.42339	2.84385	0.661229	0.516846
						168.6	12.8117	10.9937	6.49985	2.946	0.988477	0.474365
						169.6	12.5871	10.73	6.09361	3.00948	0.787552	0.615479
						170.6	12.4227	10.7734	5.90161	2.74633	0.642448	0.69165
						171.6	12.2403	10.2429	5.90518	2.55328	0.727592	0.392822
						172.6	12.0229	10.2222	5.61343	2.69439	0.64153	0.579102
						173.6	12.1006	10.0754	5.76299	2.61924	0.670138	0.262939
						174.6	11.6573	9.85962	5.59648	2.42856	0.653662	0.463867
						175.6	11.4255	9.64941	5.21538	2.31431	0.514623	0.368164
						176.6	11.4904	9.73267	5.37031	2.16616	0.428368	0.092041
						177.6	11.3109	9.30884	5.22383	2.09634	0.444242	0.293701
						178.6	11.3033	9.11255	5.19121	2.2584	0.287208	0.607422
						179.6	10.9821	9.56885	5.23154	2.38056	0.393991	0.368652
						180.6	10.6155	8.94727	5.00923	1.91226	0.377468	0.126709
						181.6	10.9419	9.06079	4.68657	1.97031	-0.08425	0.345947
						182.6	10.5434	9.20972	4.97798	2.04385	0.16494	0.142822
						183.6	10.1956	8.68994	4.4731	1.91226	-0.00461	-0.00464
						184.6	10.1857	8.53296	4.8083	1.74575	0.041649	0.116211
						185.6	9.95847	8.64478	4.78472	1.88584	-0.06765	0.114746
						186.6	9.82524	8.4104	4.57681	1.71367	-0.11836	0.0354
						187.6	9.9136	8.16089	4.60298	1.75406	-0.09885	0.079102
						188.6	9.7926	8.55493	4.48486	1.79565	0.153196	0.329834
						189.6	9.61851	8.04492	4.17095	1.71812	0.362894	0.113037
						190.6	9.51909	8.45313	4.31777	1.87016	0.141645	0.288086
						191.6	9.46206	7.77954	4.31099	1.52383	-0.04331	-0.1228
						192.6	9.42952	7.81494	4.07969	1.69112	0.023269	0.017822
						193.6	9.11777	8.03979	4.21855	1.84604	0.076021	0.054199
						194.6	8.9219	7.8689	3.80781	1.621	-0.13792	-0.11304
						195.6	8.98516	7.21875	3.90347	1.30913	0.1126	0.02417
						196.6	8.8308	7.72559	3.94092	1.78588	0.054438	-0.09399
						197.6	8.56189	7.28857	3.84326	1.30176	0.083378	-0.22607
						198.6	8.801	7.35107	3.81987	1.25913	-0.12869	-0.09229
						199.6	8.48064	7.55664	3.6647	1.31499	-0.09578	-0.20606
						200.6	8.22984	7.04834	3.65361	1.24668	-0.17519	-0.59522
						201.6	8.24812	7.12427	3.36777	1.08076	-0.09832	-0.27197
						202.6	7.90906	6.95264	3.44214	1.27368	-0.04627	-0.56519
						203.6	7.8897	6.68384	3.50308	0.909476	-0.1374	-0.30566
						204.6	8.00588	6.82446	3.61152	0.745993	-0.17625	-0.02246
						205.6	7.75718	6.71216	3.38189	0.901709	-0.12124	-0.4126
						206.6	7.9555	6.5647	3.34194	0.987844	0.038504	-0.26733
						207.6	7.62946	6.47778	3.20224	1.03217	-0.33245	-0.37671
						208.6	7.51731	6.18384	3.15947	0.783059	-0.27981	-0.65723
						209.6	7.60664	6.2627	3.32505	0.91182	-0.02031	-0.41748
						210.6	7.57507	6.61914	3.61328	0.965818	-0.22254	-0.14966
						211.6	7.24233	6.42139	3.33223	0.871972	-0.18955	-0.08276
						212.6	7.20117	6.146	3.20215	0.674808	-0.22705	-0.41724
						213.6	7.22146	6.32617	3.28706	0.715474	-0.322	-0.37573
						214.6	7.0115	6.10449	3.10078	0.584377	-0.35593	-0.37842
						215.6	7.02346	5.98901	3.13399	0.58218	-0.10715	-0.4375
						216.6	6.82197	6.32983	3.00596	0.810495	-0.39434	-0.43408
						217.6	6.97437	6.07495	3.11865	0.665042	-0.20141	-0.40869
						218.6	6.95227	5.92139	3.07104	0.628418	-0.29138	-0.44849
						219.6	6.88862	6.35229	2.94224	0.931346	-0.23394	-0.45288
						220.6	6.67446	6.125	3.00337	0.818507	-0.17368	-0.47437
						221.6	6.75479	6.0293	3.0041	0.82461	-0.38047	-0.40869
						222.6	6.52976	6.20703	2.90703	0.865571	-0.47879	-0.29858
						223.6	6.5504	5.72778	2.84282	0.585063	-0.34707	-0.65869
						224.6	6.28806	6.05957	2.73833	0.501312	-0.58133	-0.04443
						225.6	5.9906	5.6748	2.47437	0.469728	-0.47009	-0.70044
						226.6	6.23748	5.62305	2.423	0.596242	-0.70149	-0.47705
						227.6	6.17075	5.44092	2.65923	0.37241	-0.55728	-0.47241
						228.6	6.19224	5.54639	2.68877	0.436135	-0.67763	-0.3645
						229.6	6.04907	5.61523	2.32861	0.534424	-0.19922	-0.33643
						230.6	5.81093	5.61548	2.41279	0.40566	-0.68418	-0.61548
						231.6	5.68716	5.10669	2.38936	0.23257	-0.50132	-0.6626
						232.6	5.82984	5.24487	2.1582	0.264163	-0.39502	-0.55908
						233.6	5.70498	5.36841	2.47187	0.459372	-0.671	-0.43091
						234.6	5.8242	5.31934	2.49126	0.302104	-0.33669	-0.49072
						235.6	5.93235	5.21704	2.16606	0.734715	-0.38943	-0.40015
						236.6	5.46367	5.22217	2.1039	0.654586	-0.63472	-0.59644
						237.6	5.28931	4.99438	2.2146	0.509768	-0.77197	-0.62793
						238.6	5.91211	5.03369	2.31763	0.34839	-0.55078	-0.65308
						239.6	5.79753	5.30444	2.35146	0.650926	-0.38313	-0.63574
						240.6	5.54475	5.10229	2.19126	0.39888	-0.34123	-0.44165
						241.6	5.5134	5.0293	2.25395	0.357517	-0.46731	-0.54736
						242.6	5.11767	5.15527	2.18848	0.333982	-0.45996	-0.48731
						243.6	4.94966	4.89478	1.86265	0.152295	-0.73442	-0.50098
						244.6	5.06836	4.69629	1.99219	0.044678	-0.5415	-0.7749
						245.6	4.97563	4.74487	1.9501	0.19707	-0.65596	-0.57617
						246.6	5.03198	4.6355	1.85303	0.100587	-0.61328	-0.45044
						247.6	5.13608	4.63818	1.90849	0.128269	-0.71255	-0.66577
						248.6	4.83286	4.38745	1.6707	0.052344	-0.57412	-0.78882
						249.6	4.80962	4.41187	1.6	-0.02925	-0.88154	-0.76807
						250.6	4.91836	4.69482	2.00044	0.108301	-0.43394	-0.65869
						251.6	4.84387	4.38647	1.7832	0.215575	-0.77136	-0.44898
						252.6	5.04497	4.09717	1.71035	0.00933	-0.88935	-0.83179
						253.6	5.03479	4.70215	1.93701	0.11865	-0.81531	-0.72315
						254.6	4.55889	4.22803	1.71401	0.073048	-0.68476	-0.54346
						255.6	4.79048	4.3606	1.71152	0.193309	-0.82647	-0.58984
						256.6	4.93311	4.30493	1.9502	0.09302	-0.58349	-0.84155
						257.6	4.81414	4.46191	2.10391	0.404346	-0.57136	-0.20459
						258.6	4.98572	4.35278	1.98779	0.254637	-0.41175	-0.33643
						259.6	4.81706	4.34644	1.85073	0.366989	-0.60237	-0.43286
						260.6	4.39421	4.22607	1.43374	0.119433	-0.76155	-0.83106
						261.6	4.48074	4.15234	1.54023	0.086082	-0.59544	-0.9502
						262.6	4.34055	3.98071	1.50542	-0.1686	-0.63894	-0.95068
						263.6	4.35486	4.01392	1.51294	-0.073	-0.77551	-0.74756
						264.6	4.55276	4.06885	1.52998	0.09414	-0.57468	-0.8269
						265.6	4.03445	4.06787	1.52803	0.045067	-0.64988	-0.47119
						266.6	4.10742	3.89478	1.42407	-0.03101	-0.62402	-0.59473
						267.6	4.3314	3.78223	1.54009	-0.01406	-0.44741	-0.69824
						268.6	4.08923	3.92285	1.31665	-0.09741	-0.46277	-0.33911
						269.6	4.08088	3.87524	1.35825	-0.12944	-0.8178	-0.6272
						270.6	4.13647	3.9126	1.47241	0.04907	-0.73926	-0.84131
						271.6	3.97866	3.56787	1.4626	-0.07041	-0.67539	-0.85791
						272.6	4.24221	3.85889	1.62056	-0.03452	-0.45823	-0.4646
						273.6	4.20886	4.09985	1.58984	0.023682	-0.42786	-0.4978
						274.6	3.94302	3.9541	1.53169	-0.06773	-0.31187	-0.18335
						275.6	3.85634	3.85693	0.954539	-0.17564	-0.82237	-0.39404
						276.6	3.81277	3.82373	1.39229	-0.29795	-0.51804	-0.82471
						277.6	3.43262	3.8999	1.27002	0.023436	-0.76196	-0.5044
						278.6	3.80037	3.85742	1.00303	-0.24199	-0.67302	-0.60938
						279.6	3.62595	3.75806	1.38945	-0.10903	-0.5552	-0.73462
						280.6	3.50845	3.80469	1.29683	-0.20127	-0.57041	-0.51953
						281.6	3.40105	3.84399	1.20937	-0.18867	-0.8033	-0.50952
						282.6	3.63162	3.80713	1.3	-0.19981	-0.85178	-0.66528
						283.6	3.39509	3.59106	1.37778	-0.18144	-0.58635	-0.46582
						284.6	3.24038	3.53149	1.27046	-0.29771	-0.7396	-0.57788
						285.6	3.322	3.47412	1.29912	-0.29482	-0.85598	-0.83374
						286.6	3.38816	3.33887	1.21489	-0.40932	-0.9612	-0.67529
						287.6	3.48542	3.47705	1.54453	-0.10821	-0.52044	-0.52808
						288.6	3.20022	3.52173	1.27192	-0.30064	-0.74143	-0.51489
						289.6	3.41375	3.28418	1.27774	-0.21846	-0.88752	-0.65112
						290.6	3.49409	3.8291	1.57749	-0.29839	-0.75884	-0.49561
						291.6	3.35857	3.75928	1.39956	-0.3083	-0.53743	-0.24316
						292.6	3.46367	3.50732	1.44619	-0.34761	-0.77534	-0.51807
						293.6	3.11748	3.96826	1.33315	-0.2148	-0.80684	-0.37109
						294.6	2.89272	3.45264	1.23237	-0.25571	-0.96372	-0.58276
						295.6	3.1013	3.25195	1.14092	-0.28457	-1.01101	-0.74121
						296.6	3.16589	3.42749	1.09961	-0.12745	-1.16419	-0.30493
						297.6	2.94016	3.3042	1.17437	-0.42959	-0.84255	-0.64624
						298.6	2.94699	3.42017	1.2039	-0.46182	-1.13333	-0.64038
						299.6	3.05466	3.5	0.951221	-0.35879	-0.9761	-0.63574
						300.6	2.86438	3.28198	0.884034	-0.58545	-1.29089	-0.65918
								3.17212				-0.76538

## Sheet: figure 2
data source	Fig 2
	A	scheme
	B	Deactivation BRET -mGlyR			time (s)	D2R Ctrl			D2R Nb20			D2R + RGS7/Gb5 Ctrl			D2R + RGS7/Gb5 Nb20
					0	0.358352	0.816775	0.301257	0.65016	0.299509	1.75066	0.0259905	0.932979	0.852302	0.755538	0.707543	1.30281
					0.1	0.181474	0.823037	0.441507	0.475013	0.854558	1.09217	0.906085	0.843683	1.62828	1.56492	0.82055	1.02392
					0.2	0.408442	0.741015	0.288735	0.646237	1.06823	0.319523	0.204973	0.72709	0.27948	1.22718	0.644856	0.840547
					0.3	0.704908	0.780774	0.217044	0.565262	0.635892	0.885273	-0.170149	0.328962	1.01296	0.779418	0.878545	0.931805
					0.4	0.466357	0.710649	0.444325	0.0187745	0.979052	0.633432	0.823028	0.268911	0.520463	1.03699	1.31138	1.53309
					0.5	0.275705	0.670577	-0.0478035	0.620553	1.23731	0.336645	0.583995	0.314144	0.266612	1.0033	1.06661	0.993639
					0.6	0.0756602	0.923528	0.439316	0.72079	0.887376	0.756856	0.459994	0.814047	0.686188	1.38965	1.50797	0.823063
					0.7	0.237825	0.702196	0.21767	0.0901175	0.700101	0.467203	0.814059	0.387453	0.256084	0.69541	0.98942	0.654193
					0.8	0.171456	0.859351	0.277777	0.529234	-0.586928	0.057694	0.971985	0.14374	0.778604	0.647648	0.738673	0.736496
					0.9	0.276957	0.643341	0.423037	0.554561	1.08785	-0.0478937	-0.222011	0.429956	0.942768	1.64509	1.65125	1.3817
					1	0.479819	0.6975	-0.0146193	0.99225	0.528164	0.105137	0.792223	0.584372	0.41206	0.309482	1.63931	1.14503
					1.1	0.101644	0.572903	0.262438	0.655868	0.775724	0.32416	-0.041859	0.746977	0.0451263	1.23656	0.368097	0.640973
					1.2	0.487019	0.55725	0.208592	0.42329	0.35266	0.613456	0.911934	0.2732	0.239706	1.58965	1.1971	0.919012
					1.3	0.239077	0.5225	0.120935	0.367285	-0.011903	0.838187	0.647555	0.702524	0.546199	1.20671	1.75147	0.571464
					1.4	0.200258	0.465837	0.590836	1.03113	0.356227	0.80858	-0.10152	0.569165	0.759497	1.03699	0.345922	1.44694
					1.5	0.31515	0.502152	0.303448	0.908066	-0.306193	0.602398	0.953268	1.04294	0.0950387	0.781124	1.61757	1.50281
					1.6	0.333621	0.521248	0.221427	0.453967	1.17525	0.644134	0.247087	1.0059	0.795761	1.28816	0.948482	0.65334
					1.7	0.374005	0.582921	0.166955	0.492849	1.09498	0.450081	0.0630348	0.215099	0.637445	1.35255	0.152318	1.1753
					1.8	0.527404	0.796427	0.119057	0.744333	0.860266	0.847105	1.35998	0.385113	-0.181039	0.753832	1.07599	0.0320174
					1.9	0.538361	0.350944	0.2136	0.554204	0.00771631	0.0423552	0.54851	0.560586	1.13111	0.972596	1.48196	0.656752
					2	0.296053	0.613287	0.176033	0.597723	0.587379	0.460069	0.230709	0.702134	0.104397	0.441678	1.31309	0.55995
					2.1	0.265374	0.513109	-0.0712829	0.488925	0.209974	0.345206	0.0610851	0.569555	0.247895	1.08944	0.539099	0.778714
					2.2	0.310454	0.566642	0.0746024	0.260627	0.871681	0.255314	1.08195	0.164797	0.675659	0.861721	0.789846	1.43799
					2.3	0.224676	0.340926	0.400183	0.57525	0.836009	0.875999	0.113727	0.280609	0.47757	1.04552	1.10498	0.990654
					2.4	0.406876	0.478672	0.490344	0.366215	0.62198	0.659116	1.06245	0.40344	0.512664	0.706071	0.766392	0.569332
					2.5	0.431608	0.542849	0.469995	0.447903	0.569543	0.476121	0.499378	0.416698	0.528262	0.405431	1.38985	0.94204
					2.6	0.249095	0.619862	0.0423574	0.535298	0.850991	0.264232	1.07025	0.549668	0.0969884	1.31588	2.05424	0.655046
					2.7	-0.0495632	0.225721	0.0940121	0.677271	0.263838	0.426894	0.704876	0.266571	0.848013	0.654045	0.302425	0.871677
					2.8	0.0662685	0.494012	1.01816	0.737199	0.905925	0.393363	0.377327	0.674059	1.18804	0.655751	0.710528	0.589801
					2.9	0.423155	0.305864	0.379522	0.801408	0.240295	0.510009	0.134784	0.483378	0.537231	0.93976	0.697308	1.01581
					3	0.210902	0.225095	0.516641	0.248142	1.05575	0.428321	0.461164	0.759455	1.2247	0.843384	1.73484	0.960377
					3.1	0.636035	0.479611	0.474691	0.57204	0.883095	0.748295	0.94274	-0.255559	0.646804	0.415239	1.38516	0.632445
					3.2	0.567475	0.275497	0.1081	0.666213	0.45147	0.556739	1.21414	0.489617	-0.132296	1.38411	-0.0280657	1.18127
					3.3	0.385275	0.398216	0.30157	0.582741	1.0907	0.438309	-0.127646	-0.031343	0.301317	0.376859	1.08409	0.498116
					3.4	0.268817	0.303672	0.676301	0.824237	0.899148	0.783253	0.635857	0.291137	0.0650133	0.711614	1.36298	0.779566
					3.5	0.496724	0.452375	0.140971	0.298083	0.884166	0.126183	0.166369	1.07687	-0.114359	0.815239	0.502425	1.45547
					3.6	0.41752	0.180327	0.228314	0.651587	0.315205	0.71191	0.130105	0.523932	0.582074	0.678352	0.691338	0.718586
					3.7	0.0931915	0.269862	0.231758	0.714369	0.460745	0.302044	0.565668	0.582423	0.945108	0.900101	0.856797	1.10537
					3.8	0.0897479	0.128673	0.35886	0.278106	1.05824	0.44366	0.559039	0.192873	0.246335	1.08518	0.496455	0.529673
					3.9	0.0950699	0.355014	-0.252857	0.304503	0.555274	0.577071	1.08351	-0.411145	0.6702	0.91332	0.683662	0.746731
					4	0.33456	0.428583	0.61275	0.354444	0.780361	0.426538	0.00103437	0.197162	0.518124	0.883043	1.21245	0.931805
					4.1	0.138898	0.236991	0.355416	0.79142	-0.0226045	0.679805	0.135954	0.424497	0.759107	1.12569	1.17705	1.18511
					4.2	0.371501	0.409799	0.539494	0.94231	0.628401	0.47184	-0.0586265	0.298936	0.236587	0.415665	0.872575	0.959524
					4.3	0.332994	0.413243	0.143788	0.642313	0.44933	0.91274	0.773506	0.417088	0.300927	0.955112	0.800933	0.248649
					4.4	0.434112	0.467089	0.190434	1.16133	0.0223416	0.756499	1.37284	1.8431	0.398802	0.72526	1.02524	0.350568
					4.5	0.168326	0.251392	0.255863	0.155396	0.0426744	0.135815	1.23675	0.787141	0.1508	0.990506	0.941232	0.469118
					4.6	0.207145	0.319638	0.500988	0.907709	0.747187	0.899899	0.846034	-0.347974	0.380475	1.21652	0.559568	1.48405
					4.7	0.517386	0.255461	0.271516	0.730065	1.08963	0.571007	-0.218112	0.697065	0.557898	1.53635	-0.26474	0.755686
					4.8	0.257234	0.159978	0.240837	1.05468	1.17917	0.51536	0.375767	0.429956	0.166398	0.710761	1.15061	0.785963
					4.9	0.223424	0.285515	0.341328	0.410805	0.375133	0.54033	0.537592	0.687317	0.352009	0.995197	1.23548	1.07893
					5	0.336438	-0.130853	0.526033	0.4026	0.970847	0.138668	0.124255	0.236546	0.579344	-0.311415	-0.0357416	0.347156
					5.1	0.273826	0.368475	0.377643	0.456821	0.458248	0.727248	0.275942	0.800009	0.993461	1.13294	0.686221	0.797903
					5.2	0.464166	0.365971	-0.0678393	0.500697	0.0697848	0.627011	0.382006	0.756726	0.491218	1.31886	0.948908	0.182551
					5.3	0.423155	0.381937	0.562035	0.824951	0.104743	0.449724	0.366798	0.509504	0.465482	0.512893	1.02993	0.571037
					5.4	-0.110923	0.0795224	0.493475	0.0605102	0.765379	1.11535	0.313766	0.741908	0.0267991	0.829738	0.359568	1.06869
					5.5	0.555266	0.266105	0.414897	0.86847	0.0890474	0.723681	0.0837017	1.25039	0.500186	0.345729	0.684942	1.27935
					5.6	0.313585	0.0128409	0.607115	0.325193	0.604501	0.785393	0.515755	0.869419	0.421029	0.975581	0.802639	1.24737
					5.7	0.172395	0.232295	0.310022	0.656581	0.616272	0.578142	0.371867	0.47012	0.242826	1.54786	0.645283	1.03031
					5.8	0.541805	0.319012	0.295935	0.962643	0.913773	0.516786	-0.174829	0.260722	-0.0858935	0.419077	0.708822	1.10451
					5.9	0.311393	0.271427	0.0376615	0.690469	0.199986	0.657332	0.370308	0.521982	1.22703	0.915453	0.640166	1.05249
					6	0.262556	0.189406	0.263064	0.952655	0.948374	0.702635	0.309477	0.270861	0.367217	1.55938	0.183875	0.49044
					6.1	0.397798	0.393833	0.273395	0.224599	0.42329	0.406205	0.54812	0.323502	0.21631	0.370036	0.67556	0.936496
					6.2	0.121054	0.198798	0.27089	0.607711	0.777864	0.943418	0.707216	0.288408	0.888177	0.919291	1.2069	0.75995
					6.3	0.603477	0.26861	0.21047	0.39939	0.516392	0.970528	0.293879	0.415528	0.471331	0.593917	0.817564	1.11475
					6.4	0.578745	0.415434	-0.335504	0.812109	0.655154	1.10394	0.886588	0.722801	0.371896	0.511614	0.427798	1.45462
					6.5	0.456966	0.217894	0.457473	0.38084	0.409021	1.26518	0.858123	-0.30781	-0.269945	0.795623	0.913513	1.32498
					6.6	0.218728	-0.0654238	0.623081	1.35574	0.577034	-0.162399	0.41671	0.888136	-0.00829546	0.665559	1.102	1.13778
					6.7	0.157369	0.189093	0.712303	0.595226	1.46169	0.658402	0.491969	0.171816	0.963045	0.761081	0.660635	1.78213
					6.8	0.32642	0.196606	0.0645845	1.03006	-0.166004	0.78789	-0.36044	0.2771	0.444815	0.599887	0.971509	0.994066
					6.9	0.220293	0.0234849	0.220801	0.788923	0.106883	0.555312	0.441277	0.0384563	0.582464	0.796049	0.673001	0.813255
					7	-0.0204488	0.369102	0.146293	-0.117847	0.240651	0.20038	1.35023	0.21042	0.899485	1.26002	0.335687	0.365067
					7.1	0.519577	0.417	0.393609	0.658008	0.431494	0.335932	0.829267	0.968853	-0.194297	1.48987	0.321615	0.870398
					7.2	0.146725	0.339048	0.882607	0.737912	0.846711	0.845678	0.767267	0.517693	0.293128	0.416518	0.911381	1.19449
					7.3	0.781294	0.17344	0.613376	0.40046	0.618413	0.836047	0.955998	0.66236	0.523193	1.21481	0.795816	1.07807
					7.4	0.0822345	0.113333	0.804968	0.778935	1.08999	0.551388	-0.272314	0.705644	0.693207	1.27153	0.893471	1.07594
					7.5	0.0684599	0.00657972	0.546695	0.361221	0.13328	0.355908	0.0692739	0.647543	0.856202	1.434	1.49347	0.461016
					7.6	0.565597	0.183771	0.63936	0.290591	0.510685	1.13854	0.571517	0.581643	0.310676	0.90863	1.2052	0.997904
					7.7	0.361483	0.0845313	0.327241	0.62091	0.915557	0.196456	0.467013	0.118004	0.3485	1.02036	1.40307	0.901528
					7.8	0.15236	-0.111756	0.689763	0.382267	0.638389	0.651625	0.393314	0.139061	-0.017654	1.39264	0.611168	1.1237
					7.9	0.512064	-0.0316134	0.163511	0.47751	0.559911	0.900255	0.211212	0.643253	0.403481	0.813533	1.36341	0.750995
					8	0.605355	-0.293643	0.0880639	0.669066	0.748614	0.566727	1.47852	0.280219	0.840994	1.82846	0.218417	0.99236
					8.1	0.483263	0.0710698	0.482518	0.756818	0.973344	0.829269	0.510296	0.155828	0.863221	0.756817	1.30584	0.822637
					8.2	0.196188	-0.00187286	0.338824	0.516749	0.629114	-0.0603787	0.00298407	0.461151	0.562967	1.005	0.536967	0.754833
					8.3	0.393728	-0.0450749	-0.00491447	0.531018	0.826021	0.748295	0.128155	1.01253	0.653823	0.586241	0.850827	0.671251
					8.4	0.0402846	-0.146193	0.266194	0.534228	0.717223	0.783966	1.44771	0.876827	0.431557	0.633576	1.28452	0.605579
					8.5	0.38371	0.072322	0.269012	0.536725	0.436488	0.905249	0.590624	0.194822	0.205782	0.776007	1.67599	1.11688
					8.6	0.372127	0.331535	0.305953	1.1731	0.419009	0.145089	0.055236	1.33306	0.695546	0.16833	0.815006	0.449928
					8.7	-0.0508155	-0.13774	0.466552	0.799981	0.0430311	0.850315	0.629228	0.722801	-0.203655	0.666412	0.741658	0.257178
					8.8	0.766268	0.101123	0.257742	0.929825	0.799267	0.218573	0.711895	0.66236	0.427268	0.966199	0.812447	1.64609
					8.9	0.658262	0.149648	0.0792983	1.06003	0.792133	0.939137	1.12874	0.409679	0.829686	0.441252	1.34635	0.866134
					9	-0.0827474	-0.0923468	0.487527	0.326263	0.363005	0.559236	1.01137	0.174155	0.966945	0.845943	1.30413	0.811976
					9.1	0.734649	0.146204	0.418967	0.902715	0.727924	0.585633	0.338722	0.53368	0.874139	0.440825	0.677266	0.757818
					9.2	-0.107479	-0.208178	0.315658	0.477154	0.366929	1.03188	0.35198	0.414748	0.611709	1.06897	0.968098	0.805579
					9.3	0.0709643	0.0951753	0.226436	0.385478	0.341245	0.628795	0.416321	0.584372	0.680729	0.552552	0.505411	0.926688
					9.4	0.273826	0.137438	0.126257	0.17894	0.966924	1.02297	0.560208	0.718512	1.05312	1.0566	0.816712	1.31304
					9.5	0.103209	-0.0385007	0.322858	0.42329	0.20605	0.533195	0.268923	1.27535	0.116095	0.834003	1.06319	0.662722
					9.6	0.142029	0.0535385	0.472813	1.13601	1.30331	0.749008	1.16345	0.356257	0.678389	0.955112	0.164259	0.727114
					9.7	0.499542	0.130238	0.716686	0.976198	1.02614	0.827129	0.286081	0.246294	0.571155	1.32739	0.907117	1.05334
					9.8	0.33456	-0.0143952	0.429298	1.22768	0.652657	0.373387	0.321955	0.653392	-0.0250629	1.58752	0.533129	0.540334
					9.9	0.241268	0.104254	0.476257	1.03862	0.60022	0.758639	0.121526	0.564875	0.938869	0.809696	0.438459	0.716027
					10	0.405624	-0.208805	0.350407	0.777151	0.810682	0.762207	1.04217	0.626096	-0.0316919	1.37089	0.887501	0.481059
					10.1	2.90383	2.70045	2.31548	5.22218	1.88796	4.70748	7.48125	8.64677	8.75951	7.76493	10.2854	10.3182
					10.2	8.7405	9.1648	8.11082	14.1065	8.46936	13.5041	19.1436	26.4495	23.525	18.7411	21.3349	25.5271
					10.3	14.8871	14.7507	12.7817	20.1425	14.1836	21.1463	30.1578	38.0845	33.4833	26.8434	29.7613	33.3011
					10.4	19.789	19.0092	16.1264	24.406	17.9498	26.6151	37.2333	43.2824	40.4609	34.02	34.4551	39.7447
					10.5	26.6647	21.5137	20.8949	32.1631	20.0455	29.3198	41.0629	46.2733	44.3567	39.478	38.1647	45.3882
					10.6	34.2582	24.2073	26.4147	41.8397	21.8683	30.7951	45.4435	49.727	47.1748	45.3083	43.6492	48.6709
					10.7	40.1528	32.3618	30.2021	47.7976	23.4917	32.1478	47.7613	52.1524	51.454	51.2622	48.0906	51.6918
					10.8	43.2937	39.5496	32.6186	52.1531	25.123	32.9344	49.2329	53.8985	53.9668	55.829	54.3025	53.7421
					10.9	46.0702	43.7484	34.9415	54.2477	25.5467	34.3576	51.0052	54.5096	55.1456	58.5616	58.2339	56.3255
					11	48.0819	45.8478	36.3553	55.7637	27.2729	34.8727	53.2793	56.0939	56.8321	60.7126	61.7243	58.0091
					11.1	50.2527	48.1246	38.2255	58.2736	28.4793	36.138	55.0114	57.4478	59.1862	62.5023	64.911	59.2069
					11.2	52.3884	50.3999	40.8533	58.5714	29.6668	37.5249	56.1033	58.1263	60.8797	64.6942	66.8339	59.5605
					11.3	54.0708	51.9596	42.5989	59.9558	31.1793	38.0743	56.8005	58.8878	61.8296	66.5514	68.3319	62.2138
					11.4	55.1762	53.6692	45.0664	60.4478	32.6397	40.0127	57.1003	60.7658	63.3862	67.9774	70.5682	63.4321
					11.5	56.7399	55.2286	47.771	61.3	34.837	42.022	59.2587	60.9904	65.4447	69.658	72.4411	64.3609
					11.6	57.8381	56.1731	49.9423	61.4683	36.1209	43.654	59.2813	62.5178	67.7929	70.5735	73.6369	64.85
					11.7	58.7588	57.1661	52.0204	62.9715	38.0874	45.0673	60.8091	62.0389	68.083	71.5036	75.0207	66.1954
					11.8	60.11	57.9121	54.1051	63.9992	39.4247	47.0749	61.8728	63.647	70.2141	72.2652	76.0271	67.4615
					11.9	60.6919	59.4007	55.7264	64.8707	40.6101	48.9006	62.5708	64.71	71.8152	73.8222	76.2249	68.3511
					12	61.643	59.8333	57.374	65.5281	41.9007	49.6201	64.7892	65.732	71.9329	74.5403	76.7853	69.2658
					12.1	62.8533	61.012	59.588	65.9447	43.659	51.1201	64.9951	66.2448	74.4812	75.6354	80.1179	68.7886
					12.2	63.7183	61.7596	60.884	67.3149	45.353	51.8991	66.4609	67.2672	76.1486	75.3322	79.1797	71.2338
					12.3	64.4756	62.592	62.702	67.3513	46.7396	53.3973	66.3934	67.8202	75.6592	77.365	79.5025	71.8922
					12.4	65.2927	63.5694	63.6095	68.7742	48.1846	55.1884	68.2234	69.9227	77.1725	77.9889	80.4872	72.7093
					12.5	65.9504	64.2412	64.9814	68.4578	49.7845	55.1656	69.8062	69.0692	77.8413	77.568	81.2676	72.6475
					12.6	66.6037	64.5727	65.826	70.317	51.2188	56.9705	70.611	71.0684	78.5182	79.6102	81.3222	73.9703
					12.7	67.7805	65.6043	66.9765	71.0204	52.004	57.6768	71.5293	71.5589	79.7976	79.2878	83.5388	75.1733
					12.8	68.7952	66.2792	68.5634	71.7842	53.0345	58.7038	72.0545	72.7518	80.2835	80.6746	82.132	75.5161
					12.9	69.4811	66.7967	69.1153	73.0519	54.5866	59.2974	72.9518	72.9877	82.2223	80.6444	82.9435	75.7507
					13	70.1466	67.615	70.9019	74.5155	55.3082	60.5709	73.2809	73.3877	83.2307	81.3429	83.1499	76.1131
					13.1	70.4976	68.3448	71.4207	75.0759	56.6434	61.03	74.4593	73.7001	83.3465	81.8264	83.6424	76.5498
					13.2	70.9931	69.1853	72.435	75.306	57.8562	61.926	75.4899	74.5689	84.6212	81.6955	83.7102	77.0867
					13.3	71.4906	69.8371	73.5576	76.0334	58.397	63.5359	76.7061	75.2848	85.1328	82.9603	84.9601	77.4117
					13.4	72.4185	70.1824	74.1073	77.1417	59.4094	64.3542	76.7818	75.9087	84.659	83.4849	84.5264	78.4718
					13.5	72.9532	71.1551	74.8026	77.5241	60.1114	65.0337	77.3995	76.6625	87.4365	83.3544	85.3942	78.9694
					13.6	73.3498	71.7086	75.8961	78.5668	61.0049	65.023	78.0175	77.3577	87.5933	84.0776	85.726	79.9468
					13.7	73.8119	72.8325	76.7114	80.1124	61.6231	66.3197	78.1158	77.64	86.8633	85.2486	86.5704	80.5669
					13.8	74.7085	72.8697	77.1211	80.2333	62.8549	67.3267	78.9066	77.628	88.4469	85.2985	86.6808	80.9643
					13.9	74.99	73.494	78.9222	80.4506	63.6364	67.7911	79.9267	78.845	87.4108	85.6819	87.3972	80.6633
					14	75.3465	74.1993	79.2559	81.6884	64.6153	68.7297	81.0731	78.7908	89.4954	85.7906	87.1742	82.6411
					14.1	75.9263	74.9256	79.9049	81.9391	65.456	69.4335	81.5114	79.4915	90.2008	85.3036	87.2394	82.0445
					14.2	76.1517	75.7013	80.8309	83.4659	66.6678	70.1893	82.0027	81.2801	89.9478	86.1574	87.4654	82.9034
					14.3	77.1986	76.2517	81.0826	83.2354	67.1561	70.8539	82.6305	79.4439	90.319	87.206	88.8121	83.6684
					14.4	76.9625	76.627	81.6952	84.3131	68.1286	71.1386	84.2105	80.6313	91.4919	87.4576	87.9836	84.3861
					14.5	77.6657	77.2538	81.5935	84.7212	68.6672	71.5174	82.4227	80.9296	90.7791	87.638	87.9213	84.1315
					14.6	78.4997	77.7409	82.6078	85.1146	69.0853	72.661	83.6358	80.9612	92.1084	88.1535	88.016	84.2334
					14.7	78.8853	78.7893	83.4468	86.6342	70.124	73.1929	84.5295	81.5153	92.2515	88.2115	88.7401	85.2778
					14.8	78.9946	79.0091	83.4327	86.9471	71.4838	73.9573	84.7916	81.9153	92.0441	88.6473	88.5682	84.4445
					14.9	79.4473	79.5338	83.4653	87.8032	72.0442	73.8339	84.9444	82.0273	92.3283	88.6636	89.2821	86.8573
					15	80.0002	80.8562	83.9377	89.5104	71.4371	74.4931	85.1522	83.1128	92.5951	89.9267	89.6446	86.0458
					15.1	80.2446	80.5969	84.8787	88.7545	73.6277	75.4348	84.2605	82.6648	93.4366	89.4857	90.1542	86.059
					15.2	80.8692	81.296	85.457	89.1994	73.1846	76.5745	87.1448	83.5913	94.2566	90.5702	90.1605	86.0722
					15.3	81.469	82.1406	85.9306	90.2795	74.2305	75.798	86.5876	83.4455	94.7627	89.6397	90.4079	87.9392
					15.4	81.7505	82.6265	86.3971	90.608	74.874	77.4838	85.9672	84.3107	94.1154	89.7676	90.1051	87.4159
					15.5	82.1919	83.1149	86.4425	91.1238	76.3127	76.9156	87.2107	84.6543	94.6629	90.2218	90.819	88.2684
					15.6	82.231	83.2119	86.8958	91.9539	76.0191	78.8978	86.611	85.5106	94.5717	91.1983	90.9763	87.853
					15.7	82.7657	83.9232	87.1425	92.2643	76.8695	78.646	87.5968	85.6108	93.7723	90.8862	90.9234	89.3183
					15.8	82.9432	84.21	87.2564	92.9335	77.3924	79.6269	87.8807	84.1368	94.5775	91.0827	91.1486	88.8402
					15.9	83.4723	84.6166	88.0776	93.9348	78.4102	80.0793	87.1963	84.168	94.8477	92.5561	89.6198	88.9656
					16	84.0355	85.3489	88.2197	93.7136	78.9399	79.8845	87.1359	86.1091	95.1554	92.238	90.5746	90.337
					16.1	84.3971	85.5257	88.5738	93.6804	78.4351	81.377	88.9007	85.8397	94.1969	92.0239	90.3584	89.1579
					16.2	84.2775	85.7414	88.92	94.3289	79.4503	80.7535	90.1131	86.4815	95.706	91.6256	91.4309	91.0893
					16.3	84.7092	86.5754	89.358	94.7559	79.7532	81.7198	89.7048	86.4886	95.9708	91.7719	91.5691	90.1933
					16.4	84.7314	86.0013	89.3414	94.6136	80.1577	82.1721	88.5194	86.478	96.2051	93.0921	90.4689	91.3281
					16.5	85.0626	87.1956	89.6714	96.9915	80.2886	82.1546	88.9865	86.2987	95.9088	92.5382	92.1213	90.9115
					16.6	85.6202	87.7782	89.929	96.5234	81.0762	81.871	88.8586	87.1086	96.4874	93.3173	92.4552	91.8774
					16.7	85.4527	87.9942	90.5298	96.4635	82.5052	83.6379	89.2217	87.4517	96.2901	93.5002	92.6173	92.1639
					16.8	86.0923	88.1426	90.2699	96.1924	81.5878	84.1169	90.4199	86.9339	96.0324	93.4465	92.4731	91.5494
					16.9	86.03	88.6482	89.7578	97.1398	82.3615	84.2685	90.604	87.9657	95.9174	93.7535	91.2454	92.2748
					17	86.3515	88.7706	90.7342	96.6308	82.8573	84.7191	90.2304	87.5012	97.9185	92.9766	92.2842	92.2211
					17.1	86.6364	88.4353	90.444	97.9128	82.4485	84.7208	89.0454	88.6558	96.3104	93.5591	92.6237	92.7085
					17.2	86.8959	89.1541	91.5103	98.1426	83.4338	84.9199	91.0766	88.9861	96.7779	94.2508	92.4049	93.613
					17.3	87.0872	90.0942	91.1584	97.7759	84.2917	84.8999	90.3143	88.6839	97.1129	94.0486	92.4458	93.8168
					17.4	87.1307	90.1099	91.6615	98.6088	84.3356	86.8854	91.4131	89.201	97.7859	94.2845	92.1691	92.7575
					17.5	87.4995	90.3653	91.6646	98.9252	85.2705	86.6767	91.0797	89.2279	97.5567	93.9868	93.3836	92.9051
					17.6	87.5765	91.0409	92.2516	98.7394	85.156	86.2979	91.6011	89.431	98.675	94.8845	92.5188	93.717
					17.7	88.2183	91.2917	91.802	99.0939	84.7262	87.1661	90.7978	89.8522	96.558	94.154	92.6309	92.4044
					17.8	88.3447	91.745	92.322	98.927	86.499	87.3441	92.1704	89.8413	97.7973	95.2746	93.103	93.6036
					17.9	88.5285	91.3317	92.4679	99.0383	86.1066	87.4897	91.7411	90.2686	98.6325	94.9036	92.0198	93.9021
					18	88.351	91.4992	92.9278	99.9968	85.3219	88.3518	91.5028	89.9306	97.9786	95.9288	91.8441	94.0769
					18.1	88.8854	92.0436	93.2596	99.8366	86.1363	88.2869	91.9372	90.179	96.3634	95.8098	93.1469	93.7874
					18.2	89.3262	92.3332	93.3955	99.9015	86.5861	88.4275	91.9509	90.2604	97.2244	95.3949	93.4693	94.5601
					18.3	88.8682	92.3849	93.3676	100.429	85.9087	88.5291	92.567	90.9167	97.644	96.0661	93.6864	94.6513
					18.4	89.5797	92.6106	93.1748	100.431	86.9631	88.9943	91.7906	91.7169	97.5602	96.429	93.7247	93.4565
					18.5	89.7623	92.8782	93.8889	101.263	87.9584	89.9852	92.4001	91.4209	97.3597	96.925	93.9345	94.9311
					18.6	89.7892	93.3412	94.3995	100.053	86.193	90.0412	92.668	91.3757	98.1076	95.2674	93.5154	94.61
					18.7	89.7413	93.5015	93.9772	101.194	87.7176	89.625	91.6533	91.4728	98.9671	95.91	93.9162	94.7976
					18.8	89.8862	93.9633	93.4043	101.028	87.6801	91.3754	93.7711	91.4166	97.1035	96.7817	93.9657	95.7597
					18.9	90.4153	93.4364	93.9934	100.779	88.3044	90.6566	92.944	91.3823	98.6532	95.9834	92.9107	94.6292
					19	90.7111	93.9176	94.2339	101.687	88.5569	90.3295	92.1501	91.7765	98.3771	96.5292	94.0936	96.2965
					19.1	91.4603	94.4266	94.3112	101.415	87.4964	91.436	93.0189	91.8908	97.5103	96.2973	93.8369	94.3102
					19.2	91.0104	94.7397	95.0378	101.463	88.6004	91.0443	91.8502	92.2831	98.5241	96.9616	94.9674	95.0889
					19.3	91.3858	95.1504	94.0473	101.654	87.9509	91.1435	92.4742	92.9042	98.6122	97.1851	94.0608	95.6799
					19.4	91.532	94.6592	94.6515	102.081	89.1662	90.764	94.2893	92.264	99.6152	96.2828	93.8855	95.8799
					19.5	92.1271	94.5866	94.371	101.094	89.4626	92.2033	93.0606	93.1682	98.1279	96.2985	94.1823	95.7899
					19.6	92.2229	95.0214	94.756	101.502	90.0434	91.7267	94.8009	93.3262	98.7304	96.8009	95.1797	97.0488
					19.7	91.8529	95.2882	95.251	102.059	89.514	91.8944	93.7103	93.5262	98.2149	97.2316	94.094	95.9533
					19.8	92.4574	95.5737	94.4117	102.887	90.1664	93.3844	93.6986	93.2677	99.1663	96.7587	94.8889	95.9503
					19.9	92.0003	95.4954	94.9692	102.671	89.3378	92.5158	93.7138	92.9027	99.7193	98.0005	94.8151	96.178
					20	92.6001	95.5818	94.6127	102.511	90.6351	93.0954	93.3067	93.5749	98.7253	96.3066	94.3303	97.2633
					20.1	92.3043	96.088	94.906	102.128	90.9951	93.6148	94.0218	93.7013	99.0961	96.9224	95.1563	96.743
					20.2	92.854	96.0314	95.3565	102.655	91.3514	93.5499	92.9066	93.3616	98.211	96.838	93.7729	96.1477
					20.3	92.9279	96.4828	95.7578	102.407	91.0225	93.673	94.1283	93.4002	97.9454	98.2457	95.1162	97.4053
					20.4	93.0071	95.9669	96.0906	102.365	91.6329	94.1324	95.015	94.93	98.6395	97.4951	94.0565	97.8002
					20.5	93.4723	96.6963	96.2168	103.123	90.2378	95.2907	94.2024	94.0725	98.5748	97.6269	93.9682	96.4914
					20.6	93.3327	96.7088	96.1282	101.984	90.6366	95.1851	94.9401	93.8495	99.5988	96.5284	94.1299	97.7567
					20.7	93.5697	97.0713	96.3959	103.558	91.9871	94.2808	94.3888	94.9163	98.4913	97.9544	94.79	97.9064
					20.8	93.5371	96.5157	96.1629	102.62	90.4375	95.276	93.4233	95.3562	99.793	97.8243	94.2348	97.0914
					20.9	93.7046	97.3753	96.0562	103.571	91.6083	95.5867	95.1733	94.6028	98.519	97.5075	95.1507	96.7648
					21	93.9284	97.3133	95.6987	102.82	91.5269	95.7601	95.5913	95.2162	100.071	98.0141	95.022	97.4902
					21.1	94.2321	96.8697	96.7612	103.342	91.6118	96.0284	95.4361	95.6716	98.2843	98.0452	95.1725	97.1469
					21.2	94.2863	97.7807	95.9278	103.829	91.6133	96.0569	94.2745	95.4182	98.6594	97.4947	94.2356	97.9797
					21.3	94.6162	97.5231	96.2437	103.585	91.4374	96.6009	94.2468	96.5537	98.4968	97.229	95.2928	98.5281
					21.4	94.774	97.2373	97.0777	103.828	92.0834	95.7558	94.9113	94.1298	98.9425	97.8265	94.3098	97.7635
					21.5	94.471	98.2632	96.7286	103.781	92.2475	96.1835	95.3207	96.3926	100.664	98.5634	95.0774	97.6202
					21.6	94.5699	97.9498	96.8551	103.91	91.9247	97.1006	93.9836	96.7432	99.3812	97.7352	95.6215	97.7874
					21.7	94.7959	98.1317	97.4928	103.811	91.8836	96.3016	94.9187	95.6167	99.2225	98.0832	93.9832	98.468
					21.8	95.443	98.3464	97.3992	104.098	91.5655	96.2616	94.4952	96.6699	99.4545	98.2909	94.5085	97.7064
					21.9	95.6772	98.4882	96.4106	104.223	92.093	96.9968	94.287	96.7849	99.0649	97.9139	93.7	98.6654
					22	95.6262	98.4184	97.1904	104.043	92.3392	97.7163	95.4506	96.8805	99.5602	98.5706	94.6859	97.7737
					22.1	95.7999	98.8407	97.0342	104.749	93.1739	97.2879	95.169	97.7395	100.677	97.4529	94.6245	97.6138
					22.2	95.8246	98.7036	97.5119	104.583	93.4906	97.2255	94.0324	96.4188	98.0815	98.5813	94.2996	98.5729
					22.3	95.6083	98.58	97.6462	104.05	92.952	97.7748	93.5527	97.5399	99.5165	98.3361	95.187	97.9737
					22.4	96.2241	98.5546	97.8863	103.819	92.016	98.1012	94.8543	98.0526	99.9965	97.6384	94.2846	97.6923
					22.5	96.5115	98.6723	98.1086	104.952	92.997	98.0495	95.5921	96.9319	99.2233	98.6981	95.5755	98.0629
					22.6	96.3853	98.8101	97.8303	103.877	93.3123	98.0945	97.3706	97.2661	99.9419	99.151	94.6096	98.5537
					22.7	96.6085	99.6268	97.5344	104.307	91.8155	98.1579	95.4689	98.4215	99.2096	97.6457	95.0548	97.2343
					22.8	96.7169	99.3401	97.6334	104.436	92.6766	98.1811	95.6124	98.3357	99.6963	98.1245	95.2313	98.0518
					22.9	96.6777	99.239	97.4399	104.245	92.8832	98.8639	95.8265	98.6609	99.5399	98.7979	95.465	97.6757
					23	96.9423	99.4825	97.798	104.749	93.4432	98.789	95.4666	96.7736	99.8433	99.0162	95.2983	98.9405
					23.1	96.5278	99.4841	97.9233	104.309	93.6772	98.789	97.3819	98.0862	100.146	97.4358	94.9947	98.8296
					23.2	96.3966	100.125	98.1618	103.854	92.8814	99.369	95.9739	97.9688	98.9901	98.1164	94.3857	98.1626
					23.3	97.2027	99.9474	98.3143	105.602	92.9841	99.9173	96.2168	97.6646	100.176	98.3587	94.8889	98.3737
					23.4	97.7869	99.5511	98.4736	104.942	92.2885	99.1065	96.8465	99.0349	100.216	97.4111	94.5704	99.213
					23.5	97.6482	100.086	98.7429	105	93.0608	99.395	95.9739	97.6954	99.8635	98.2503	94.0595	98.7371
					23.6	97.214	100.125	98.2363	105.403	93.3091	99.3808	96.3763	97.7606	98.0425	98.6273	94.8778	98.2339
					23.7	97.5912	100.373	98.6718	104.207	93.4753	98.9934	95.2587	98.0312	99.4744	98.377	94.7371	99.0863
					23.8	97.8971	100.044	98.6505	104.912	93.2948	99.2827	96.7783	99.1273	99.9021	97.884	93.8783	99.0096
					23.9	97.8101	100.657	97.9953	105.519	92.565	100.341	95.7847	96.9994	100.169	97.7011	94.909	97.9315
					24	97.9772	100.603	99.6304	104.597	93.3915	99.4271	95.2244	99.3433	100.43	98.3591	94.2561	98.7123
					24.1	97.8583	100.569	99.029	105.365	93.8306	99.5081	95.0848	98.3096	99.2584	98.9284	94.3866	98.1644
					24.2	98.4149	101	99.1573	105.298	93.8053	100.431	95.7379	100.245	97.7356	97.7898	94.5316	98.4202
					24.3	98.3626	100.559	98.8715	104.725	92.1091	100.288	97.4369	99.139	99.4795	98.293	95.0919	97.9857
					24.4	98.3548	101.319	99.5267	105.249	92.5767	100.063	96.3611	100.093	99.2782	98.7616	95.2659	98.271
					24.5	98.3413	101.046	98.5387	104.861	93.7361	100.822	97.1378	98.5112	100.064	98.6973	95.0744	98.891
					24.6	98.8175	101.478	98.9651	104.568	93.7946	99.9312	96.3938	98.7873	98.057	99.4222	95.0348	99.1226
					24.7	98.9468	101.287	98.812	105.243	93.4746	101.282	97.4494	100.073	98.6851	98.6811	94.7299	99.0347
					24.8	98.5686	101.112	98.6812	104.783	92.8717	100.803	95.6034	99.3102	100.029	98.5557	94.2701	98.4782
					24.9	99.1769	101.736	98.8286	105.158	92.881	100.932	95.6292	99.6873	99.4568	98.267	94.1269	98.5746
					25	98.5727	101.456	99.075	104.887	92.6263	100.443	96.2558	100.413	98.094	99.1872	96.1264	99.5912
					25.1	99.0269	100.598	98.9504	104.812	92.5396	99.7186	96.7155	100.136	100.65	99.0853	96.41	99.1004
					25.2	98.6149	100.731	98.4912	105.617	91.1577	98.8568	98.3334	99.9719	101.695	100.012	97.0348	100.574
					25.3	99.0964	101.114	98.617	102.308	89.6442	98.1847	96.5046	99.7333	102.748	99.1821	97.9691	101.22
					25.4	98.8601	101.711	97.7204	101.565	88.9329	96.1721	96.1712	99.1105	100.524	99.7715	99.587	100.642
					25.5	99.8941	102.609	97.2442	101.848	88.8487	96.3465	95.9871	99.1394	99.2654	99.1796	99.2911	100.149
					25.6	99.7808	102.577	97.6421	101.058	89.1512	97.116	94.4492	98.7787	99.3473	99.9616	99.2211	100.25
					25.7	99.8747	102.553	97.5069	101.047	90.1329	97.9464	95.3426	99.0676	99.0057	99.0205	99.4753	99.5904
					25.8	99.9457	102.645	97.3989	100.541	89.0956	98.214	94.7537	98.1875	99.4073	98.2282	99.8113	98.8317
					25.9	100.302	102.641	96.7668	100.381	89.5115	97.5833	94.7366	98.5131	98.6009	97.858	97.8279	98.8902
					26	99.9498	102.732	96.7703	99.0279	88.5469	98.1365	94.6141	97.0321	97.2997	97.4397	99.0791	98.2876
					26.1	100.373	102.711	96.8075	99.6761	88.2516	97.721	94.3634	98.0881	98.0086	96.9531	98.7887	97.8415
					26.2	99.4145	102.864	96.8028	99.5594	88.2366	97.4228	93.6249	98.6921	96.8197	95.8064	97.6476	98.1818
					26.3	99.2789	102.329	95.6454	98.7565	88.4759	99.0187	91.5948	96.8489	96.6855	96.4891	96.9879	97.5059
					26.4	99.3885	102.15	95.7547	98.7989	87.5474	96.8984	92.3381	96.2772	95.4366	96.5761	97.6527	96.2339
					26.5	99.0485	102.271	95.1965	99.0686	88.3204	97.4238	92.0526	95.9957	95.9396	96.7186	95.1606	95.3174
					26.6	98.9371	101.395	95.1743	98.2603	87.9915	97.528	91.5621	95.7286	94.5955	95.3808	96.3742	95.9997
					26.7	98.3294	101.85	95.446	98.1162	88.2341	96.4125	91.2961	95.5882	94.3471	94.2614	96.1141	94.8206
					26.8	98.0859	101.631	95.2231	98.2029	87.4868	96.5709	92.1688	94.9409	93.968	93.5258	94.7311	94.6731
					26.9	98.3457	101.524	94.3516	97.1652	87.1144	96.9904	91.0306	96.3887	92.7124	93.5774	95.3299	92.8914
					27	97.3567	101.154	94.6537	98.1857	87.0544	96.2021	91.0743	95.3628	92.4192	94.2516	94.1844	93.0407
					27.1	97.1727	101.019	94.0226	96.9957	86.5418	96.1001	89.2345	94.7089	91.164	92.5446	93.5311	93.0667
					27.2	97.0399	101.194	94.4677	96.6818	85.8063	96.0077	90.4114	94.3384	90.7113	93.5493	93.7294	91.8147
					27.3	96.8042	100.155	93.7549	97.249	86.3167	96.6023	88.4734	93.4973	91.0408	93.2196	92.764	92.114
					27.4	96.9413	99.9643	93.4832	97.1174	86.4858	95.815	88.8153	92.905	91.3968	91.4184	91.4237	91.2936
					27.5	95.4646	100.146	93.6422	96.1881	85.1439	96.0433	87.9025	93.1117	89.8967	92.5808	92.0574	90.8539
					27.6	95.8985	99.8601	93.1319	95.993	85.4232	95.0677	87.619	91.6342	88.9234	91.3859	90.9559	89.0112
					27.7	95.8071	99.8394	92.1592	95.8699	85.7785	95.402	87.3652	91.5242	88.0889	90.8785	90.5273	89.6121
					27.8	95.1322	99.238	92.6232	95.5871	84.8317	95.1391	86.2398	91.1593	88.2675	90.2273	90.2795	88.1132
					27.9	95.2602	99.1285	92.1489	95.4158	84.6673	94.6086	85.6623	91.5745	87.839	89.754	89.3034	87.9724
					28	94.8758	98.4526	92.0584	94.4438	84.4611	94.3329	85.7391	90.7015	86.3685	89.3024	88.8121	86.943
					28.1	94.6644	98.6564	91.257	94.1338	83.8786	93.8107	84.65	89.8947	87.7263	88.348	89.2817	85.8995
					28.2	93.919	98.5139	91.5891	94.6186	84.4119	94.4731	84.8988	89.4841	86.3467	88.2265	88.0979	86.2607
					28.3	93.8154	98.0124	91.1884	93.6002	83.7441	93.3227	84.4605	88.6157	86.3658	87.9795	87.39	85.9119
					28.4	94.023	97.7259	90.5429	94.0011	83.122	93.3191	84.1189	87.874	84.8255	87.4098	87.1507	84.1643
					28.5	93.3355	96.907	90.6735	93.0629	83.7024	93.6862	83.0489	88.2183	84.7128	86.7288	86.8032	84.253
					28.6	92.7723	97.0159	89.9293	93.1596	82.6037	93.3651	83.8631	86.8949	84.6442	86.2972	86.3686	83.0799
					28.7	92.7905	97.5171	89.6501	92.7747	82.1667	92.4444	82.6367	87.504	84.0772	86.0337	85.4706	82.9272
					28.8	92.2642	97.2294	89.6632	92.5917	83.3439	92.9192	81.7083	86.0179	83.2373	85.2657	83.616	81.8526
					28.9	91.449	96.109	89.3458	92.1897	82.5884	92.4391	80.7982	86.9452	83.1729	84.3591	84.4706	82.1848
					29	91.356	96.1209	88.9116	91.8612	82.3133	91.8188	80.6106	86.7681	83.2782	84.3531	83.9392	81.6675
					29.1	91.7809	96.1234	88.74	91.5523	81.7804	91.0829	80.8496	85.47	80.7623	82.7591	83.4898	81.2987
					29.2	91.1203	95.1996	88.3233	91.6857	81.5863	91.3807	79.4104	85.3534	80.4328	83.122	83.8535	80.9861
					29.3	90.1833	95.2315	87.3976	90.9544	80.9086	90.7172	79.5921	84.772	80.6157	82.0648	83.074	79.4752
					29.4	90.6081	94.7798	87.8353	91.3775	80.0182	90.9487	77.1905	83.734	79.8269	82.1578	80.6944	78.5596
					29.5	90.1955	94.3618	87.2749	91.0165	80.8094	90.2446	78.2273	83.2755	78.4235	81.5625	81.0441	78.5247
					29.6	89.4918	94.3662	86.4663	91.0172	81.0031	89.9567	79.2482	83.0434	79.9587	81.5876	81.0765	77.366
					29.7	89.4335	94.4911	87.0561	90.1507	79.3876	90.6181	78.5942	82.9822	79.6997	80.4746	79.5806	77.3775
					29.8	89.0115	93.8537	86.301	89.9727	79.4642	89.6046	77.1784	82.232	78.3318	79.5245	80.8757	76.5097
					29.9	88.3306	94.1208	85.8076	89.2914	79.216	89.9906	75.9329	81.4852	77.4802	78.8055	79.5925	75.6931
					30	88.6866	93.33	85.8261	89.143	79.9273	89.254	77.768	81.2306	76.9854	78.9313	78.5627	75.6846
					30.1	88.0054	93.2874	85.3799	88.3204	79.4475	88.8634	76.2308	80.1528	76.4586	78.7569	78.4667	74.3208
					30.2	87.7261	92.4969	85.1934	88.3597	78.713	89.015	75.4318	80.1867	76.9772	77.1535	77.6851	73.5814
					30.3	86.9641	92.6654	84.9523	88.3939	78.3884	88.517	75.1951	79.541	75.4322	77.3185	78.0394	73.3618
					30.4	87.4447	92.0446	85.0503	88.1403	78.1005	88.4161	74.9565	78.9062	75.3854	77.4196	76.3895	73.9891
					30.5	86.4257	91.5449	84.113	87.4779	77.7891	88.0968	75.038	79.2665	75.1183	77.0994	77.1017	72.1242
					30.6	85.9295	91.2513	83.9443	86.7502	77.8811	86.615	74.1232	78.6562	74.2324	76.7863	75.5925	71.9204
					30.7	85.916	91.2478	83.6982	87.0766	77.2929	86.9985	73.75	77.7106	74.1431	75.458	74.1656	70.9571
					30.8	85.5904	90.6837	83.5482	86.4869	77.1559	86.8483	72.8274	77.1347	73.7489	74.5228	75.8548	71.3997
					30.9	85.3265	90.8455	82.7844	86.8989	77.4196	87.7215	73.0337	77.107	72.5911	75.2435	74.8774	69.7225
					31	84.4271	90.2714	82.2325	85.13	76.0469	86.5215	72.2862	76.9666	72.3716	74.904	74.3507	70.1848
					31.1	84.4262	90.0967	81.8712	85.3372	76.3776	85.6451	71.4677	75.1358	71.13	73.7249	73.3383	69.2812
					31.2	84.5808	89.0905	82.0427	85.2969	75.8778	85.5663	71.9664	75.9555	70.8001	73.8371	72.004	69.1183
					31.3	84.2768	89.1553	81.2948	84.8139	75.5118	84.9384	71.587	74.3622	70.4738	74.2712	73.4236	68.5259
					31.4	83.3505	89.0987	81.1868	84.546	75.7708	85.1735	71.029	72.9888	71.4478	72.5603	71.6151	68.9285
					31.5	83.5274	88.4331	80.6819	84.2121	74.5334	84.4925	69.7114	73.9489	70.6442	71.8554	71.378	67.6773
					31.6	83.0049	88.6554	80.824	84.3013	74.5937	84.5639	68.5934	73.9036	70.0253	72.3616	72.1379	66.4078
					31.7	82.7958	87.7873	80.8954	83.7092	74.6079	83.9122	70.8723	72.6309	68.891	71.3177	70.8526	67.1063
					31.8	82.2564	88.3217	79.8037	83.2857	73.8924	83.9054	68.6714	72.4031	69.2708	70.7953	71.3418	66.0202
					31.9	81.8926	87.9263	79.3783	83.0678	74.3554	84.1858	68.485	73.2641	68.9471	70.6772	70.404	65.7033
					32	81.4183	87.2188	79.3686	82.7831	74.2369	83.4581	67.9559	72.3677	68.044	71.0362	69.2441	65.0893
					32.1	80.9991	87.0904	79.511	82.3711	73.4069	83.5612	68.3759	70.4133	68.2917	69.9036	69.0369	64.3886
					32.2	80.7581	86.7257	79.7969	81.7469	72.4773	82.3669	66.8001	70.3275	67.6112	69.3932	68.6633	64.3472
					32.3	80.4898	86.1002	78.0425	81.8214	73.3576	82.9137	67.1694	69.6669	67.3624	70.0017	69.2172	63.943
					32.4	79.766	85.8804	78.636	81.2946	73.2981	82.8467	66.2304	70.5899	66.8325	68.9185	68.0735	63.598
					32.5	80.2619	85.7737	77.7282	80.7891	72.7537	81.3545	66.2277	68.9366	66.4816	67.9057	67.32	63.3617
					32.6	79.6908	85.2443	77.8252	81.5985	72.5336	81.7865	66.5685	69.984	66.7779	68.1616	67.0125	63.2048
					32.7	79.5459	84.9663	77.4026	80.8533	72.0442	81.5764	66.5552	69.2774	65.419	67.4755	66.8825	62.7869
					32.8	79.2519	84.8724	76.2912	79.8609	72.0749	81.163	65.2306	68.4612	65.3765	66.6865	67.1712	61.6445
					32.9	78.9755	84.4219	76.2762	80.4566	71.8255	80.5747	63.812	68.0939	63.1597	66.0081	65.3362	60.9694
					33	78.4799	84.1721	76.3739	79.4906	71.7353	80.3675	64.0631	67.2002	64.2819	66.8213	65.8735	61.2794
					33.1	78.3262	83.6734	75.7947	79.4125	71.7449	80.5198	64.035	66.7786	63.1129	65.4106	66.0876	60.7157
					33.2	77.9105	83.5488	76.6954	79.939	70.7665	79.6762	64.3528	67.1464	63.3644	65.3211	64.6262	60.0718
					33.3	77.5711	83.5265	75.7731	79.6194	70.4807	80.1217	63.3105	65.9672	63.176	65.8746	63.6339	60.0726
					33.4	77.2737	82.8372	75.8154	78.753	70.7015	80.2373	63.0387	65.4228	62.2215	64.5731	63.3422	59.4747
					33.5	77.0029	82.9248	74.9905	78.6887	70.3509	79.0987	62.324	65.7597	63.4611	64.3134	64.781	58.4931
					33.6	76.2741	82.6938	74.452	78.3937	69.5561	79.1789	62.9222	65.6677	63.2798	63.4644	62.8211	58.9106
					33.7	77.0158	81.8686	74.9263	77.3489	69.844	79.1479	61.5371	64.5985	60.7818	63.446	62.9865	58.7771
					33.8	75.916	82.3235	74.0172	77.9254	69.3571	78.2928	61.2049	64.1384	62.6367	62.3271	63.3362	59.5042
					33.9	76.0362	81.3445	74.0663	76.898	69.2394	77.9614	62.0171	62.8488	60.8863	62.9787	61.4377	57.1707
					34	75.2601	81.3261	73.3607	77.8355	69.3425	77.4068	60.9916	63.5289	61.5317	62.5253	61.5204	57.5387
					34.1	75.0748	81.105	73.3663	77.1317	68.5641	77.3329	59.4384	64.0927	60.3556	62.8358	61.407	56.2756
					34.2	75.1167	81.6397	72.6012	76.318	69.3539	78.3606	60.7997	63.1865	60.1614	62.1846	61.4978	57.2078
					34.3	75.1049	80.0212	72.7164	76.0598	68.2705	76.3901	59.6451	62.6757	58.7062	61.9224	61.6705	56.2035
					34.4	73.9077	80.2329	73.4095	76.3722	68.5709	76.7176	58.717	62.921	60.4714	60.7872	61.5562	55.4841
					34.5	74.304	80.2288	72.7017	75.753	67.9349	76.5346	59.4427	61.8943	59.1936	60.5347	60.3968	54.2159
					34.6	74.109	79.5106	72.1301	74.9247	68.2027	76.1818	58.1099	61.7359	57.7836	60.6298	60.1925	55.5268
					34.7	73.4031	79.4311	71.8383	75.1805	67.672	76.5645	58.8165	60.7896	59.2953	60.3492	59.6181	54.0769
					34.8	73.1924	78.8175	71.6138	74.7788	67.2617	75.7302	57.2123	59.8911	59.5952	58.9488	59.3076	54.1775
					34.9	72.9798	78.722	71.4094	74.5287	67.0941	75.3246	58.4897	60.8442	57.6451	59.5241	58.0215	53.418
					35	72.8098	79.0473	71.3324	75.3107	67.1205	74.9304	56.5884	59.1768	58.4012	59.0776	59.8147	54.1016
					35.1	71.9736	78.1923	70.8058	74.5155	66.6585	75.7209	56.9112	59.9309	57.713	58.3411	56.7874	53.5613
					35.2	72.8114	77.7785	70.3143	74.3664	66.0942	74.7856	56.2994	59.3097	57.6946	58.3015	59.1511	53.6585
					35.3	71.8337	77.905	70.1409	73.0391	66.1563	75.199	56.2862	59.7348	56.5935	58.3044	57.3379	53.0061
					35.4	71.4364	77.1345	69.6005	73.5599	66.4905	73.2756	56.3618	58.9986	56.5697	58.8836	58.0782	52.8355
					35.5	70.9215	77.5052	69.7339	72.8194	65.8552	74.1549	57.2271	58.6332	55.7274	57.8281	57.4556	51.7758
					35.6	70.6816	77.0469	69.4064	73.7183	66.0254	73.7126	55.0528	58.469	56.6176	58.1164	56.1797	52.4133
					35.7	71.0507	76.4489	69.5883	73.1183	65.105	73.9523	56.053	57.6131	55.9582	57.1339	55.8556	51.931
					35.8	70.6475	76.4599	69.6478	71.6194	64.9891	72.5922	55.546	57.7063	56.2296	56.1842	56.5008	51.5997
					35.9	70.4688	76.6023	68.9757	72.2283	64.9406	73.591	55.4809	57.293	54.4075	55.9569	56.7025	49.4764
					36	70.0934	76.1243	69.2267	72.4912	65.2845	73.1758	54.0304	58.1867	54.7537	55.9577	55.5089	51.0999
					36.1	70.0242	75.7092	68.1827	71.9665	64.4405	72.4063	54.5182	56.3583	55.5628	55.8209	54.3447	50.2112
					36.2	69.1026	75.4462	67.9883	71.0647	64.5207	72.325	54.3076	56.5958	53.8775	55.2742	55.6535	50.0035
					36.3	69.0406	75.4296	68.1386	71.0176	63.7745	72.234	52.4316	57.4989	53.9153	56.2737	54.1737	50.9464
					36.4	69.3812	74.9682	67.1834	70.5203	64.3327	71.872	53.2481	55.8299	53.7067	55.1189	53.6744	50.0359
					36.5	68.8058	74.4676	67.9379	70.4294	64.1801	71.1239	53.5219	55.679	54.34	54.5595	55.5865	49.3238
					36.6	68.4702	74.558	67.0081	70.9131	63.7374	71.0718	53.339	55.7722	52.6909	54.8874	54.4816	49.3361
					36.7	68.3691	74.528	66.3898	69.6018	64.5104	71.8295	52.5876	55.6326	53.0926	53.6268	53.949	48.5558
					36.8	68.3184	74.105	66.4765	70.434	62.8124	71.2616	52.1438	54.0537	52.0791	53.504	52.3541	47.9519
					36.9	67.7508	73.7497	66.4487	70.5713	63.4031	71.1093	51.5429	54.882	52.3486	52.7351	53.659	48.0214
					37	66.9735	73.5707	66.2499	69.0421	62.7561	70.8749	52.5123	54.386	50.875	53.6959	53.1695	48.6061
					37.1	67.1719	72.7204	65.8094	68.802	62.8163	70.0017	51.5184	53.5889	52.0401	52.2742	53.2582	46.94
					37.2	66.7741	72.9092	65.7505	69.0617	61.3149	69.991	52.2869	53.2512	51.3265	52.4174	52.9336	47.8014
					37.3	66.2625	72.8046	65.2302	68.8373	61.8429	69.7306	50.5685	53.7176	50.9596	53.3002	51.6164	46.9378
					37.4	66.7521	72.4314	65.0937	68.9647	62.6858	69.3232	50.5408	53.332	51.4509	51.9475	51.8095	46.6184
					37.5	66.6814	71.7092	64.812	69.1916	61.8093	69.5761	50.345	53.0625	50.2043	51.7023	51.4837	46.6427
					37.6	66.4075	71.744	65.075	67.7915	61.5843	68.6501	50.0534	52.9373	49.9465	51.243	51.0513	46.0496
					37.7	66.2387	72.1844	65.0662	67.5621	61.9221	68.7564	50.4027	52.4066	49.9528	50.4025	51.5277	45.6125
					37.8	65.5854	71.6582	64.4445	68.028	61.7976	68.3376	50.0916	52.0487	49.5851	51.7974	51.2795	46.4035
					37.9	65.2388	71.5424	64.0963	67.3584	60.2141	68.2278	50.3583	51.2052	48.26	50.142	49.711	45.5519
					38	65.4241	70.8733	64.1217	67.2703	61.9923	67.7305	49.2084	51.8264	48.9253	49.7484	50.9353	45.2338
					38.1	64.4436	70.9031	63.6421	66.9935	60.939	67.8775	49.2216	50.5201	49.0469	50.0307	50.5494	45.1545
					38.2	64.2768	70.8114	63.3196	66.1103	60.131	67.5632	48.4187	50.2031	49.0848	49.3168	50.4471	45.5455
					38.3	64.7273	70.58	63.4339	66.3032	59.932	66.8483	48.1976	50.5517	48.1902	49.9159	49.8449	44.2474
					38.4	63.7746	69.8979	63.2667	66.1738	60.4046	66.6015	48.8422	50.2799	49.1183	49.1961	49.3528	44.6291
					38.5	64.4195	69.4705	63.0651	66.3054	60.7945	66.9268	48.2265	50.5536	49.2419	49.1727	48.7605	43.7852
					38.6	63.6682	69.5979	62.3833	66.421	60.0457	66.7916	47.9867	49.8365	48.6215	49.6648	48.3328	44.2914
					38.7	63.7321	69.0463	62.5238	66.0928	59.3733	65.9958	47.5538	49.7827	47.557	48.397	48.2253	43.5638
					38.8	63.295	69.1722	62.5292	65.1354	59.256	65.6673	46.8582	49.727	48.4223	48.4848	48.969	43.6811
					38.9	63.1338	69.1584	61.8852	65.1247	58.9802	65.9997	47.8225	49.8096	47.7917	48.1202	48.5622	43.2943
					39	63.5502	69.1847	61.8789	65.1439	59.5756	65.9897	47.6221	48.5677	47.1167	48.4311	48.8965	42.4065
					39.1	63.3611	68.6591	61.2093	64.7398	58.6513	65.465	47.2727	48.7022	46.6551	46.9449	47.8573	43.5933
					39.2	62.2607	68.8638	61.3658	64.6385	58.784	65.765	45.6911	49.394	48.0409	47.5437	48.3673	43.0065
					39.3	62.1458	68.4518	61.0772	64.3527	58.5286	65.0027	46.0144	48.384	47.1066	46.353	46.9592	42.8086
					39.4	62.009	67.6939	61.3004	64.5393	58.7013	65.1875	44.2811	47.3861	45.0941	47.5663	47.4812	41.9933
					39.5	62.0043	68.0095	60.669	63.8205	58.9906	64.4295	45.3889	48.2947	46.1134	45.7607	47.195	42.3105
					39.6	61.3625	67.9312	61.4062	62.846	57.4225	65.0006	44.3875	47.4404	46.5131	45.8925	45.1528	41.8896
					39.7	61.761	67.7694	60.6352	63.9732	57.7763	64.3314	46.4675	46.368	44.9483	47.3565	46.4061	41.0389
					39.8	60.5648	67.1977	60.0723	63.2712	57.4781	64.5072	44.1068	46.5501	45.1043	45.704	47.1204	41.6402
					39.9	61.3835	66.5628	60.2489	63.6275	56.9548	64.2839	44.9568	46.9369	46.1602	46.3637	46.2982	40.6786
					40	60.7367	66.5309	59.7345	63.3443	57.8773	64.7163	44.1317	46.2027	45.6474	46.2221	45.3029	41.4154
					40.1	60.608	66.3954	59.3504	63.7773	57.0101	64.0438	45.2973	46.8554	43.5231	46.162	45.7311	40.8312
					40.2	60.7117	66.6737	59.8519	62.5032	56.8838	63.2505	43.4883	46.7026	44.7034	45.6302	46.601	40.1336
					40.3	60.0721	66.5181	58.4697	62.247	57.0151	62.4754	43.3986	46.0997	45.2173	44.8643	46.5451	40.696
					40.4	60.064	65.536	58.8022	62.19	57.1185	63.4856	43.429	45.5308	43.7863	44.4801	45.0901	41.0555
					40.5	60.0164	65.8024	58.9281	61.6164	57.4053	62.3791	43.3074	45.5632	44.1154	45.3462	45.3831	40.4769
					40.6	59.2062	66.2251	59.1782	62.6369	56.6855	63.0604	42.6269	45.1311	45.114	45.0886	44.8756	40.4555
					40.7	59.6886	65.4221	58.2243	62.3762	56.0994	62.2956	44.3017	44.6113	43.7422	43.6729	43.9763	39.6176
					40.8	59.5364	64.9857	58.4516	62.0052	56.4625	62.4226	43.2181	44.7505	42.875	43.4955	44.8603	39.1655
					40.9	58.6906	64.99	58.0959	61.6246	55.3068	61.7666	42.6207	44.3162	42.9576	43.6929	44.5844	39.627
					41	58.9908	64.8783	57.5443	61.7437	55.9007	63.2284	42.9732	44.0112	42.9787	43.0669	44.2368	38.4159
					41.1	58.7457	65.0965	58.2797	60.9939	56.2795	61.3977	42.5357	44.4901	43.6295	42.6925	43.8935	38.908
					41.2	58.8956	64.6263	57.9416	61.1516	55.9799	61.0756	41.6501	43.6841	42.524	43.469	44.1639	38.5434
					41.3	58.6173	63.7779	57.4103	60.6158	55.8147	61.2083	41.9722	43.8669	41.6911	42.7897	43.9447	38.2078
					41.4	58.4066	63.9363	57.1909	60.8013	55.2212	60.8181	41.9095	43.8248	41.4287	42.2217	44.3447	38.5195
					41.5	58.0547	63.7165	56.0717	60.2608	54.5677	60.8266	41.2774	43.6529	42.4944	43.2584	42.804	37.8227
					41.6	57.8162	63.544	56.2683	60.1381	55.1463	61.1744	40.8313	42.6753	42.8851	41.8669	44.0057	38.3933
					41.7	57.891	63.0895	56.5886	59.6077	54.3975	60.0312	40.5731	43.0964	41.5808	41.8827	43.4065	37.1766
					41.8	57.6788	63.0037	56.2235	59.6883	54.4392	60.3401	41.7648	42.189	41.5094	42.0716	42.9937	36.9404
					41.9	57.2042	63.0654	55.691	59.552	54.7746	60.4428	40.9869	41.2485	41.9173	41.6579	41.7605	36.615
					42	57.0836	62.9245	56.1453	58.7569	53.9887	60.5231	39.6977	43.2052	40.7545	41.1211	41.3664	37.6807
					42.1	57.2449	62.7899	55.6106	59.0213	54.7624	59.739	40.5813	41.4091	40.8886	41.1424	41.1059	36.4432
					42.2	56.1304	62.4621	55.5395	58.9132	54.4375	60.1332	39.4361	41.7336	40.478	41.2759	41.9511	37.4223
					42.3	56.3843	62.3782	55.7079	59.4629	53.4083	60.1639	40.021	41.0906	40.5361	41.237	41.5323	36.4278
					42.4	56.1056	62.1666	55.6384	59.2556	53.8557	60.5067	40.3555	42.2062	40.0522	40.2029	41.7694	37.1681
					42.5	56.0587	61.9894	55.2646	58.5005	53.0416	58.4884	40.2678	41.7792	39.4817	40.3876	42.1571	35.8299
					42.6	55.7754	62.1259	54.9913	58.3403	52.6689	59.3067	38.5661	42.1684	38.7989	40.3953	41.4377	36.1152
					42.7	55.9604	61.5877	54.5565	58.087	53.0078	59.4715	39.2005	40.4448	39.4759	41.0997	40.6044	36.525
					42.8	55.8311	61.0179	54.5337	58.5857	52.7709	59.4501	39.429	41.7351	40.1516	39.7761	41.1238	36.6278
					42.9	55.2554	61.4171	54.5499	58.4559	52.3842	58.2344	38.4515	40.3068	39.2037	40.0149	40.436	36.0781
					43	55.2516	61.4904	54.2585	57.5873	53.006	57.9458	38.8028	39.1931	38.7307	40.0473	41.0129	35.6359
					43.1	55.3656	60.7265	54.0475	58.5315	53.0994	58.1145	39.3655	40.0861	38.7323	39.7129	40.3456	35.2977
					43.2	54.7908	61.2634	54.4441	57.614	52.2251	58.7491	38.7389	39.3951	38.5435	39.4737	39.8074	35.3131
					43.3	54.4064	60.5956	54.8414	56.571	53.0595	57.9119	38.2128	40.354	38.4207	39.2379	38.8897	35.1186
					43.4	54.953	60.183	53.7663	57.4913	51.9572	57.9697	38.0292	39.5374	38.3045	38.678	38.9349	34.9903
					43.5	54.1994	60.2353	53.2557	56.7047	52.2262	57.8509	38.2608	39.4279	37.6467	39.1509	39.8995	34.867
					43.6	54.5598	60.0421	52.5642	57.0294	52.5066	57.2934	37.9157	39.3596	39.2224	37.9475	39.694	33.8585
					43.7	53.6084	60.0603	53.6289	56.6477	51.6462	58.1687	38.0432	39.1292	38.5041	38.0409	39.027	35.079
					43.8	54.2539	60.2353	52.9101	56.4807	51.5488	57.1528	37.5842	39.0348	39.1432	38.5569	38.5157	34.4265
					43.9	53.9962	59.6637	52.6478	56.4376	51.9604	56.968	37.39	38.8683	37.3659	38.4784	39.6104	33.818
					44	53.1303	59.6662	52.7082	56.9273	51.7407	57.8074	36.9233	38.7973	37.7262	37.4631	38.1792	34.6935
					44.1	53.1303	59.4248	52.516	56.2649	51.7589	56.5846	37.6583	38.0798	38.0966	38.046	38.2846	34.4214
					44.2	53.5768	58.6018	51.8404	56.0002	50.7676	56.1116	36.1879	38.4382	38.4378	37.0387	37.8513	33.7719
					44.3	53.2361	58.6825	51.9778	55.931	50.5735	56.2828	36.7993	37.1826	37.5402	36.8703	38.3473	33.6124
					44.4	52.8298	58.2277	51.9015	55.9742	50.7954	55.492	35.424	37.0804	36.779	37.4682	37.4223	33.4606
					44.5	52.8332	58.6587	52.2327	55.9096	50.678	56.3634	36.049	37.5331	37.7243	36.1027	39.308	32.9898
					44.6	52.8905	58.5404	51.656	55.4452	50.6631	56.4098	35.7675	37.6653	36.7131	37.165	38.1046	33.5233
					44.7	52.6495	58.5266	51.5455	55.4712	50.9352	55.4723	36.687	36.2315	37.0738	36.5228	37.4824	34.1417
					44.8	52.4623	58.0962	52.0038	54.5252	50.1747	55.1759	35.4602	36.7104	36.0935	37.1138	37.508	33.566
					44.9	52.6617	57.7308	51.4419	55.2761	50.2115	54.7297	36.0557	37.0516	37.0142	35.7923	37.1592	32.4576
					45	52.3233	58.1441	51.1614	54.5655	49.9625	54.6465	35.9711	36.5201	36.3536	36.5283	36.8052	32.3954
					45.1	51.731	57.707	50.6176	54.2291	49.4413	54.4832	34.5552	35.941	36.4612	36.0434	37.8722	33.1869
					45.2	51.6189	57.7603	50.709	54.5809	50.214	55.2822	35.4509	36.1157	35.7722	35.9368	36.7865	32.4525
					45.3	50.9831	57.2074	51.0609	54.3907	49.4342	54.9708	33.7695	36.5166	35.7675	35.0601	37.1123	32.073
					45.4	51.0322	57.5377	50.1965	53.5443	49.4527	53.9777	35.9551	35.8794	35.9344	35.156	35.7421	32.267
					45.5	50.8106	56.7948	50.2069	53.1526	50.4597	54.231	34.981	36.384	35.6311	35.8102	36.2611	32.0368
					45.6	51.2009	56.7438	49.9689	53.0652	49.1238	54.6522	34.455	35.5078	35.8475	34.5952	35.7391	31.5301
					45.7	51.1678	56.7641	49.9805	53.7593	49.2783	54.3662	34.3575	35.4618	34.903	35.0191	36.7468	31.3378
					45.8	51.1133	57.1608	49.6402	54.146	48.9319	53.9392	34.9089	35.8876	35.3612	34.4277	35.8057	31.4785
					45.9	50.9298	56.3947	49.885	53.866	48.862	53.7177	33.5109	34.9451	35.2006	35.1189	35.0752	30.2994
					46	50.618	55.7996	48.8109	53.0873	48.8395	53.1198	34.1138	35.6092	35.0064	34.2498	35.1554	31.7272
					46.1	50.2878	56.3077	49.3347	53.4123	49.0389	53.0506	34.9775	34.9771	35.112	34.1347	36.4641	30.4692
					46.2	50.5648	56.1649	49.49	52.9064	48.9565	53.3306	33.7609	35.7878	34.1041	33.1991	36.6509	30.1092
					46.3	49.9014	55.1234	49.037	53.4016	48.2684	53.8157	33.8112	34.1976	34.8796	32.9782	36.2347	30.1792
					46.4	49.9152	55.5266	48.4033	52.5565	48.2185	52.7452	33.1327	34.6164	33.9886	32.8972	35.3114	30.0628
					46.5	49.8038	55.5826	48.7054	52.8501	48.3765	52.8013	33.7422	34.242	34.2331	33.4797	33.8786	29.7144
					46.6	49.5987	55.4408	48.0505	52.3314	47.2885	52.5002	32.3844	34.0276	33.95	34.017	35.207	29.87
					46.7	49.2237	54.9174	47.8777	52.6189	47.1112	52.9243	33.6993	34.6215	34.2904	33.0665	35.0308	30.2295
					46.8	49.6238	55.1897	48.3467	51.715	48.1008	52.4952	33.2929	33.4778	34.5774	33.834	34.5272	29.3169
					46.9	49.5251	54.6619	48.8376	52.6353	47.2336	52.2894	33.2235	33.9395	33.8974	34.1616	35.6735	30.2756
					47	49.0565	55.4183	47.8909	51.9137	47.2047	52.2808	33.4758	33.8747	32.9697	33.0106	34.0385	30.1792
					47.1	48.653	54.3795	47.2682	52.5408	48.0009	52.5016	33.4232	33.0714	33.4295	33.3978	34.6662	30.3203
					47.2	48.8129	54.5473	47.7418	51.9854	46.9076	52.1584	33.7379	33.2458	32.5213	32.1014	33.6227	30.4039
					47.3	49.0549	54.2255	47.9698	51.2862	47.7505	51.6933	32.5064	33.9823	33.3051	32.8639	33.3873	29.8342
					47.4	48.8574	54.0339	47.5077	51.9886	47.0777	51.6744	33.1689	32.9393	33.7757	32.3961	34.3579	29.3391
					47.5	48.8314	54.2693	46.9852	51.5962	48.1825	51.6683	32.352	33.2801	32.0034	32.3355	33.8931	29.2218
					47.6	48.2485	54.1995	46.8121	51.1075	47.3574	51.5278	32.3466	32.5248	33.0961	32.6827	33.0611	29.7967
					47.7	48.0754	53.4585	47.1317	51.4856	47.3613	51.3412	31.0278	33.0321	32.8422	32.2835	33.4069	29.4444
					47.8	48.1799	53.7951	46.3603	51.4136	47.3599	51.5916	32.4043	32.3419	31.5242	31.9526	33.5059	28.7766
					47.9	47.9235	53.7162	46.6621	51.2902	46.6379	50.9196	32.1914	33.268	31.686	32.8822	33.3963	28.9399
					48	47.8769	53.5042	46.6126	50.2332	46.9925	50.9064	32.0011	32.3247	32.1294	32.0805	32.6709	28.8947
					48.1	47.2639	52.9736	46.1352	51.1425	46.5038	51.4204	31.112	31.3908	31.8007	30.9999	33.1916	27.4687
					48.2	47.4217	53.2081	46.5043	50.2154	46.5105	50.6239	32.1773	32.359	31.3113	31.4485	33.1477	28.2402
					48.3	47.7044	53.2641	46.5507	50.6349	46.4799	50.9624	31.3113	31.5487	32.9448	30.9944	33.4283	27.9011
					48.4	46.8297	52.7901	46.0232	50.2214	46.1146	50.9913	31.1569	32.0463	31.895	29.9697	32.8006	27.9719
					48.5	47.4176	52.7	45.8497	50.0274	46.4157	50.7737	30.8749	32.614	31.6416	31.9142	32.1652	28.4124
					48.6	46.943	52.7329	45.274	50.3092	45.673	50.5946	31.4805	32.3469	31.7048	30.6119	32.5916	27.4666
					48.7	47.0163	52.8315	44.7988	49.1987	45.5321	50.158	30.0989	31.4684	30.7151	30.733	32.7954	27.4129
					48.8	47.314	52.1521	45.419	50.072	45.5463	49.5473	30.8511	30.8453	32.3181	29.2626	32.6794	27.6768
					48.9	46.8851	51.5814	45.1037	49.6628	45.4636	50.4466	30.3317	30.9822	31.4887	30.9172	32.3784	28.0551
					49	46.7145	51.949	45.4393	49.6482	44.7213	48.6708	31.0134	31.4852	31.6981	29.7313	32.8637	27.3984
					49.1	46.6059	51.8629	45.5435	49.3293	45.409	49.1428	29.8759	30.2994	31.771	29.5679	32.253	27.2982
					49.2	46.2387	51.3422	45.3178	48.9373	44.3467	49.2548	29.3534	30.5173	30.276	30.191	31.8739	28.0321
					49.3	46.1463	51.7721	44.702	48.1336	44.717	49.1756	29.2692	30.5244	31.9953	29.7726	30.9767	27.1924
					49.4	45.579	51.7492	44.8749	49.0432	44.6303	49.5348	30.1161	29.9012	30.5821	30.9863	31.7882	26.9097
					49.5	45.9823	51.2383	43.4173	48.8192	44.4691	49.101	29.6353	30.3044	30.9471	29.1564	31.2794	27.9463
					49.6	45.7202	51.2859	44.6416	48.0712	45.0922	49.324	29.3253	30.058	30.3088	29.452	30.3579	26.5753
					49.7	45.3086	50.8338	44.1025	48.8431	44.9952	49.2184	29.167	29.9469	30.1157	30.2076	31.3647	26.6593
					49.8	45.4319	50.9265	44.1429	48.7575	44.5475	49.0497	30.4737	30.0303	29.9617	30.3803	31.7553	27.3284
					49.9	45.5571	50.8658	43.9729	48.9337	44.5532	48.2884	28.1223	29.5058	29.975	28.7795	30.5276	25.9544
					50	45.3073	50.9234	44.2569	47.611	44.8568	48.6081	29.8256	29.707	29.9683	29.3398	29.8777	26.0653
					50.1	45.1073	51.0101	43.7419	48.2185	44.7444	49.0486	28.2456	29.5628	28.8933	28.5159	30.7323	26.328
					50.2	44.7325	50.1188	43.2272	47.926	43.9161	48.2003	29.2497	29.8412	29.0251	28.6217	30.9596	26.6308
					50.3	44.3591	50.347	43.4595	47.87	44.7744	47.9314	29.5035	29.7238	29.6689	28.124	29.6257	25.9451
					50.4	44.7717	50.3248	43.3384	48.4083	44.0242	48.0616	29.4138	28.7677	29.5768	28.0451	30.244	25.7246
					50.5	44.5657	50.0822	42.5335	47.5504	44.3403	47.3207	30.104	28.9225	29.9356	27.9483	29.5178	25.8756
					50.6	44.3622	49.9278	42.3998	48.2795	43.7456	47.5201	28.391	28.4975	29.3795	28.2899	30.8364	25.7011
					50.7	44.2194	49.8615	42.7886	47.1155	43.0069	48.1807	28.6515	27.8096	28.8925	27.9692	29.662	26.2943
					50.8	44.0116	49.7588	42.3338	47.682	43.421	46.7906	28.1512	27.948	28.4924	28.3615	30.4816	25.6986
					50.9	44.0247	49.6048	42.6957	47.2907	44.081	46.8741	28.6917	28.352	29.5464	28.3223	30.6837	25.2141
					51	44.5118	49.4241	42.1425	47.0203	43.4414	47.0499	27.509	28.1153	29.1514	28.3696	30.3408	25.0568
					51.1	43.4155	49.7003	42.1948	47.3841	43.8787	46.9058	27.9944	28.2264	29.2524	27.7739	30.0833	26.1263
					51.2	43.717	49.57	42.5532	46.6404	41.8226	47.1195	27.718	27.8622	30.2097	27.5863	30.0598	24.9967
					51.3	43.9655	49.0513	42.7248	47.153	42.9769	46.4831	28.5092	28.2756	29.2158	27.6187	29.1532	25.6001
					51.4	43.7993	49.2804	42.2508	45.9612	43.0946	46.5577	28.2935	28.4819	28.0105	27.4311	28.9161	24.5668
					51.5	43.9317	48.8328	42.1384	46.8494	43.5195	46.5263	28.3735	28.2506	28.1072	27.162	29.2394	25.1139
					51.6	42.6795	48.7132	42.1312	46.8862	42.8802	46.4457	27.447	27.5807	27.9613	27.1778	28.8564	25.1058
					51.7	42.605	48.7363	41.9243	46.2929	42.2977	45.958	26.4273	26.786	28.1684	26.7172	29.1268	24.5527
					51.8	43.5476	49.2657	41.6444	46.6044	42.7846	47.4263	26.9646	27.7332	28.6379	27.9854	28.8935	24.183
					51.9	42.9678	48.1638	41.5386	46.65	42.5464	45.8771	27.2688	27.6018	28.6195	26.7846	29.4291	24.6491
					52	43.2145	48.1115	41.5204	45.4664	41.7823	45.8542	27.3237	27.4314	26.6999	27.7044	28.285	24.7839
					52.1	42.9872	48.1932	41.0443	46.0079	41.9828	45.4929	26.7264	26.6285	26.7927	27.1023	27.8735	24.7864
					52.2	42.7415	47.656	41.1498	46.1899	41.9674	45.1832	27.8642	27.291	28.6648	26.4558	29.0867	24.8444
					52.3	42.3095	48.0714	40.7281	45.4386	42.2143	45.4126	27.4587	27.6392	27.6139	26.6809	28.0304	24.8099
					52.4	42.44	47.7371	41.0574	45.3937	41.8943	45.5967	28.3384	27.2192	28.5416	26.4976	29.004	24.7318
					52.5	42.2697	47.6093	40.7547	45.9066	41.9442	44.9182	26.1017	27.4618	28.0362	25.4298	27.7502	24.4875
					52.6	41.6614	47.6572	40.5421	46.3957	41.2269	45.1804	26.8024	26.3754	27.5839	25.1999	27.7097	23.9152
					52.7	42.8451	46.8987	40.7203	45.4325	41.509	45.3377	26.7018	26.4538	27.4119	26.3236	28.4939	24.6564
					52.8	42.26	47.403	40.6364	45.2496	41.437	45.8275	26.033	26.9556	26.774	26.7023	27.3656	24.5834
					52.9	41.4107	47.4453	40.0049	45.3277	40.476	44.8725	26.5173	26.5715	26.9927	26.3163	28.2794	23.473
					53	41.3546	47.6694	40.3258	45.4586	41.4413	44.8219	25.8236	26.7326	27.0921	25.75	27.1839	23.7246
					53.1	41.5462	46.9381	40.3055	45.3248	41.3635	44.813	26.1056	26.5505	26.2409	24.8873	27.2236	23.4555
					53.2	41.4357	46.8342	39.9908	44.7594	41.1826	45.113	26.0631	26.2506	26.5688	25.3505	28.0321	23.2866
					53.3	41.1111	46.9641	39.8656	45.3519	41.3453	43.9205	26.207	26.1609	26.1606	25.0643	27.9562	22.8764
					53.4	41.0431	46.6207	39.7285	45.4058	40.1746	44.3831	26.4425	25.0863	27.073	24.307	27.6654	23.7131
					53.5	40.9868	46.5287	39.6865	45.0216	40.8298	44.6692	26.6569	26.0213	26.6776	24.927	27.2828	23.1741
					53.6	40.7589	46.724	38.9718	44.7876	41.0025	43.689	25.4201	25.4594	25.3663	24.5406	27.1558	22.9527
					53.7	41.7372	46.4394	38.5921	44.4851	40.8356	44.3835	25.9071	25.0445	26.0448	24.9436	26.9404	23.638
					53.8	40.8387	45.9157	38.7909	43.8131	41.1309	43.7714	24.0354	24.8472	25.8966	25.1799	27.2231	23.4585
					53.9	40.624	45.6994	39.1068	44.2875	41.087	43.6847	24.4093	24.3785	26.5611	25.2507	27.1195	23.9915
					54	40.4859	46.0002	38.6741	44.3346	39.4554	43.9422	25.6548	25.7788	26.1204	24.4664	27.1831	22.5126
					54.1	39.8861	45.7128	39.0676	44.0117	40.3572	43.7029	25.7301	24.0732	26.0323	24.3389	27.3315	22.2691
					54.2	40.7435	45.4752	38.8779	44.0225	40.4753	43.3758	24.7349	25.2812	25.9095	24.4468	26.1852	23.0798
					54.3	39.6773	46.0228	38.7311	43.6347	39.9463	44.4035	24.2764	25.6665	25.6611	24.1492	26.7613	22.5596
					54.4	40.0266	44.763	38.4218	43.8395	40.1735	42.8749	24.4592	24.9736	25.8291	23.8021	26.3656	23.2871
					54.5	39.8939	45.8744	38.5373	44.0524	40.151	42.7858	24.5497	23.9944	25.1077	24.5705	26.917	23.1762
					54.6	39.9421	44.8554	38.4763	43.3772	40.0087	43.5445	24.338	25.5066	25.0551	24.4792	25.5106	22.7182
					54.7	39.5605	45.2079	37.9873	44.3699	39.2978	43.4867	25.0976	24.3228	24.6765	23.4784	25.8662	22.4244
					54.8	39.9011	45.1766	38.2972	43.6782	39.9941	42.2129	25.7585	24.3352	26.0066	22.9854	26.5831	22.4431
					54.9	39.3564	45.0423	38.0245	43.0821	40.3683	43.4214	24.0521	24.9104	25.7562	23.9138	26.2538	22.8653
					55	39.6957	44.5398	37.5815	43.8837	39.5286	42.7337	25.1689	24.3902	25.8338	24.5705	26.2752	21.8201
					55.1	40.2874	44.6253	37.8958	43.0754	38.9928	42.5678	25.2126	24.074	24.8223	23.6686	25.6398	21.6154
					55.2	39.4875	44.7855	37.4169	42.7162	40.2074	42.0723	24.5634	24.407	25.4618	23.7952	26.1954	21.0836
					55.3	39.1435	44.5461	37.9087	42.1946	38.28	42.0056	25.0145	24.763	25.4443	23.7965	25.4347	21.7787
					55.4	39.5395	43.9563	37.199	42.6826	38.7698	42.2332	23.9601	22.9591	24.1816	24.1436	24.9536	21.6743
					55.5	39.2484	43.8614	37.5618	43.1271	39.0698	42.1565	22.9755	24.3278	23.9586	22.7871	25.7737	22.1135
					55.6	38.9115	44.5069	37.039	42.5621	38.5333	41.7038	23.5452	24.1371	24.4971	21.9091	25.0129	21.7527
					55.7	38.9306	43.7966	37.2775	42.7672	38.0357	43.1357	23.452	23.8673	24.8516	23.4818	25.3732	22.1975
					55.8	38.4989	43.7086	36.9764	41.9403	38.6389	43.1632	22.9744	23.5082	23.8486	23.5053	25.4692	22.1062
					55.9	39.0245	43.8623	36.8217	42.978	38.8469	41.5041	22.8281	23.4883	23.5714	23.3927	25.4594	21.9451
					56	39.1836	43.0847	36.6721	42.7875	39.3456	42.032	22.3992	23.1666	23.7886	23.2072	25.5349	21.238
					56.1	38.668	43.9935	36.2589	41.7944	38.0122	42.0734	23.92	23.3561	24.4901	23.2844	24.7344	20.6628
					56.2	38.0591	43.2012	36.7814	42.2392	38.8968	41.6832	23.0734	23.5089	23.477	23.2178	25.2517	20.5651
					56.3	37.6145	43.296	37.0356	41.9895	38.1919	41.6275	23.5811	22.8047	24.5373	22.0315	25.5353	21.0048
					56.4	38.0957	42.6458	36.3813	41.6892	39.7515	41.5394	22.2651	23.5873	24.4105	23.1142	24.7997	21.0393
					56.5	37.8096	43.3383	36.2291	42.7169	38.4998	41.5358	22.5762	22.7665	23.6217	22.1816	25.4777	21.064
					56.6	38.0547	43.2199	36.3011	41.8447	38.3328	41.1195	22.6585	22.7334	23.0769	22.5743	25.8628	21.6073
					56.7	38.6892	43.3821	35.9461	41.7891	38.4434	41.4013	23.5753	22.7127	24.044	21.9406	25.6155	21.2483
					56.8	38.0522	42.8674	36.6186	41.5169	38.1948	41.7074	22.9974	22.0607	23.0071	21.5752	24.8969	21.0956
					56.9	37.7078	42.6298	35.4822	40.9522	37.3187	41.5897	23.3522	22.8363	22.8948	21.9876	24.6914	21.7681
					57	37.9398	42.8224	35.686	41.4306	37.7104	40.8788	22.242	22.8425	23.4275	21.8281	25.0841	20.5101
					57.1	37.4793	43.0146	35.4969	41.3271	37.1717	40.6198	22.6078	22.8277	23.525	22.4652	24.1681	20.9949
					57.2	37.7163	42.7241	35.5886	41.7302	37.5845	40.6858	22.3446	22.0833	23.1986	21.5748	24.859	21.0858
					57.3	37.0388	42.6239	35.6115	40.9536	38.2405	40.8178	21.9328	21.8412	23.3378	20.9586	23.2428	20.9199
					57.4	37.1277	42.5309	35.2242	40.5577	37.2577	40.7189	22.8874	21.9051	22.6683	21.5628	23.5609	20.9689
					57.5	37.3522	41.8512	35.3397	40.4895	37.7257	40.5302	21.9367	22.4674	23.5285	21.527	24.1984	20.4879
					57.6	37.1606	42.102	35.6271	40.8866	38.4149	40.8335	22.687	21.4103	23.6841	21.6055	23.6824	21.3297
					57.7	37.2273	41.9871	34.8244	40.6069	36.8225	39.6377	22.3758	21.863	22.4086	21.7133	22.7447	20.4218
					57.8	37.1337	42.0356	35.1394	41.0585	37.2078	40.2324	21.9909	21.3592	22.1407	21.2183	23.9669	20.5967
					57.9	36.2001	41.8866	35.1954	40.5277	37.2245	40.2171	22.9139	22.2085	23.3132	21.3965	23.186	19.7651
					58	36.789	41.5645	34.7321	41.1145	37.9654	39.8689	21.4528	21.2633	23.0672	21.2686	23.9818	19.7344
					58.1	36.634	41.3766	34.6572	40.6023	36.8742	39.9748	21.6103	20.7813	23.1319	21.8673	23.395	19.8504
					58.2	36.0874	41.8127	34.7706	40.7339	36.1141	39.4273	21.2305	21.5171	21.996	22.0835	24.2901	20.0193
					58.3	36.603	41.4067	34.3555	40.6148	37.0505	40.0069	21.8712	21.1954	23.2774	20.5099	23.5323	19.7506
					58.4	36.125	40.877	34.3395	39.8022	37.3608	39.6588	21.8314	20.972	22.7576	20.9991	23.8214	20.1165
					58.5	35.7052	41.3122	34.3323	40.0272	36.7091	39.1469	21.6856	21.5932	22.8909	20.9722	23.1941	20.1817
					58.6	36.1657	41.0821	34.0246	39.9413	36.6163	39.2043	21.9203	20.9919	22.0958	20.3172	23.8359	19.0802
					58.7	35.919	40.9957	34.0246	40.1514	36.5161	39.2482	20.8012	21.2383	22.2085	20.2976	24.3622	20.2026
					58.8	35.9653	40.9346	33.2798	39.536	36.7233	39.4358	21.2832	21.1635	21.6981	19.8063	22.7003	20.09
					58.9	35.8993	41.0749	33.9065	38.9532	36.8596	39.1747	21.3713	20.3625	21.3027	20.9423	23.7144	19.7395
					59	35.4685	40.7991	34.0186	39.9987	35.1142	39.1169	21.2964	20.1422	23.2345	20.3696	22.0304	19.2721
					59.1	34.9901	40.9559	33.5017	39.4643	36.2582	39.1872	21.3908	20.6905	21.5924	21.5504	23.6445	19.6653
					59.2	35.7039	40.6156	33.8561	39.449	35.645	39.0745	20.733	20.5201	22.2027	19.6878	22.4675	19.4184
					59.3	35.352	40.2086	33.8129	39.388	35.5854	39.1412	20.979	20.9088	22.3052	19.9543	22.9805	19.2013
					59.4	35.363	40.0771	33.5562	39.1704	36.4662	38.193	21.3697	20.6008	21.7414	20.3573	22.5545	19.6167
					59.5	35.6792	40.0267	33.2814	39.1083	35.858	38.4221	21.3526	20.793	21.9835	20.3812	22.975	19.6691
					59.6	34.6993	40.0565	33.1173	38.8009	35.9728	38.0682	21.3401	20.777	22.3095	20.2767	22.3396	19.16
					59.7	35.3643	40.4203	33.3098	38.6874	35.8647	38.9803	20.6335	19.8057	21.9173	19.6494	22.7617	18.9647
					59.8	35.0568	40.1532	33.2688	38.4948	35.4303	38.0097	21.3347	20.1539	21.5133	19.0106	22.3562	18.7485
					59.9	34.741	39.986	32.6822	38.6414	35.3664	38.7481	21.3136	19.2964	21.1986	20.4967	21.9451	19.1864
	C	Deactivation BRET + mGlyR			time (s)	GPR158 Gb5/RGS7			GPR158 Gb5/RGS7 + Nb20			GPR158			GPR158 + Nb20
					0	0.983537	1.51082	0.680247	1.32724	0.942275	0.118522	0.978868	0.182012	1.06756	1.30834	1.24659	2.25035
					0.1	0.606327	-0.267213	0.832917	1.04058	0.983394	1.41083	2.34772	0.631599	-0.0915592	2.15408	1.69541	1.68245
					0.2	1.24082	0.561629	0.747014	1.02805	1.03391	0.394998	-0.191477	1.96618	2.60006	2.11337	-1.07438	0.82093
					0.3	0.702437	0.336664	0.225213	0.378761	0.802862	0.385208	3.27111	1.06996	1.19222	0.26566	0.296015	0.946113
					0.4	0.669691	0.706645	-0.290634	0.829503	-0.0496726	0.68244	1.03558	1.25842	2.09671	1.56227	0.875112	0.993947
					0.5	0.647152	-0.944235	1.17738	0.532663	1.2305	-0.129759	0.694701	1.57154	0.768033	1.6961	0.351991	1.33794
					0.6	-0.103016	0.932461	0.534381	0.836552	0.822834	0.94051	1.29021	0.800563	3.20089	0.961797	1.20741	2.46204
					0.7	1.03117	0.0172896	0.104012	0.606678	1.50933	0.546943	2.27151	2.10797	3.19793	1.13787	1.28781	1.30589
					0.8	0.981411	0.640729	0.920097	0.321977	0.193517	1.18644	2.6756	1.87875	0.271183	0.562841	1.62468	0.833143
					0.9	0.096859	0.854637	0.186939	-0.257605	0.639952	0.518355	0.783909	0.75271	0.809979	0.559279	0.356062	0.793451
					1	0.486402	0.65136	0.898408	0.41753	0.142999	1.21503	0.983595	0.970119	0.775713	1.34091	0.821172	0.582269
					1.1	1.37733	-0.245524	0.142286	0.893727	1.01746	0.156116	2.55036	1.10718	-0.488567	1.45184	1.87148	1.12778
					1.2	0.317572	0.0360013	0.682798	1.09306	0.93875	0.993769	1.68545	0.592016	-0.273521	0.936862	0.739243	1.05603
					1.3	0.97971	0.255013	0.0882776	0.829895	0.954806	0.839867	0.582452	0.976026	2.82633	1.48695	1.34785	0.49169
					1.4	-0.609081	0.208659	1.14804	0.925448	0.370916	0.907223	1.53184	0.455545	2.04708	1.22132	0.578439	0.703381
					1.5	0.856383	0.621592	-0.0108092	-0.236458	1.04997	0.0762278	1.37056	1.05106	1.92774	1.3521	1.01251	-0.24821
					1.6	0.618234	0.550147	0.403824	0.984189	0.604315	0.928762	0.309509	0.960075	0.0785868	0.504321	1.38144	1.21378
					1.7	0.606752	-0.391816	1.2837	0.146145	1.05976	0.786608	1.57674	2.83286	1.18985	0.133862	1.25473	0.335975
					1.8	0.544238	0.861867	0.225213	1.0911	-0.396247	0.261068	1.15197	2.20486	0.183747	1.24524	1.46998	0.988858
					1.9	0.924851	0.445532	0.974956	1.12321	0.469602	0.899391	0.283515	1.37422	1.02975	1.0997	-0.129911	1.39443
					2	1.08007	1.27693	0.493555	1.33311	0.981436	0.280256	-0.599118	0.788748	0.0602725	1.91033	1.37788	1.58068
					2.1	1.18511	0.661567	0.689603	0.186872	0.201741	-0.388613	1.42905	1.72101	0.639833	0.329269	1.02472	1.12829
					2.2	1.42241	0.621592	-0.305518	0.0678227	0.353294	0.19841	-0.421883	1.56977	1.88343	0.838141	2.04908	1.60103
					2.3	0.843625	0.789146	0.569253	0.836161	0.593742	-0.107045	0.300057	0.415372	-0.715428	0.644261	1.76309	1.39443
					2.4	0.823637	0.764481	0.271567	0.338033	1.05271	0.275557	0.900294	-0.612003	0.255822	0.727207	1.07459	1.25653
					2.5	0.352869	0.34687	1.10721	-0.241549	0.57612	1.18213	1.5602	0.583745	0.490955	1.87675	0.97078	2.11397
					2.6	0.100686	1.58652	0.844825	0.359572	0.78054	0.999643	2.14331	2.08552	0.687686	0.739929	0.610498	0.951711
					2.7	1.3701	0.0857574	0.412755	0.790734	0.876876	-0.116444	0.981232	0.147155	2.60065	1.63961	1.35091	0.894717
					2.8	0.600373	1.7647	1.03704	0.513083	0.435532	-0.0275487	1.5856	2.40691	0.608521	0.0895901	1.24048	0.580234
					2.9	-0.509569	-0.317819	0.827389	0.307879	1.38127	0.969881	1.40955	0.311984	-0.31783	1.09817	1.51069	0.620435
					3	0.0394482	0.584168	0.384262	0.270676	0.321573	0.238354	2.48832	0.80529	-0.116372	1.24575	1.75241	-0.349984
					3.1	1.04095	0.219716	1.41808	-0.360598	0.499364	1.09245	-0.159574	2.32892	1.30801	0.272275	1.35752	1.22345
					3.2	0.732631	0.359203	0.416157	0.633699	0.857295	0.241096	2.85048	1.30687	0.895052	2.82122	0.921928	0.454034
					3.3	1.43177	0.539515	-0.221316	0.513866	0.161013	0.34683	1.08403	3.18202	1.94251	0.80252	-0.416406	1.97251
					3.4	0.112169	-0.00482415	0.688327	0.255795	1.09735	-0.0886398	2.03519	0.678862	1.08883	1.22488	-0.407755	1.59085
					3.5	0.559973	0.593099	1.83059	0.3396	0.99945	0.47332	1.62223	-0.33847	0.892098	2.52302	0.710746	-0.0441523
					3.6	1.01543	1.46532	0.483774	0.04041	0.913295	0.129095	1.70199	2.2728	2.49135	0.36489	2.78389	0.997
					3.7	0.0394482	0.627971	0.905212	0.556943	0.623896	0.431809	1.18033	2.26394	0.0431397	1.47474	1.02625	1.2494
					3.8	0.676496	0.0364266	0.015132	0.439852	0.610581	0.593936	1.85264	1.31809	0.494499	0.647823	1.63028	0.799558
					3.9	1.15917	1.60736	1.16377	1.23443	1.10558	0.278298	1.71794	1.13731	0.611475	1.15975	0.101626	1.73537
					4	1.0065	0.518677	-0.0835296	0.370537	0.726106	0.54146	2.53145	1.36535	1.31451	0.510936	1.19825	0.250485
					4.1	0.709241	0.702817	1.10934	0.376019	0.837323	0.443949	1.73685	0.299578	1.83381	1.61214	1.37533	0.582778
					4.2	1.05753	0.992848	0.991116	0.303963	0.410077	0.155333	0.68643	0.482721	1.2956	-0.097166	0.307211	0.7217
					4.3	0.502137	0.525056	-0.259589	0.520915	0.929743	1.07013	0.825855	2.42286	1.9945	0.928211	1.5626	0.246414
					4.4	0.11472	-0.130703	1.18291	0.398341	0.899198	0.0648712	1.59978	0.257632	2.47599	1.07986	-0.000148198	0.00113737
					4.5	1.07667	0.903543	0.515244	0.730818	0.599616	0.341739	-0.452013	0.676499	2.27099	2.14645	0.737716	1.70382
					4.6	0.718172	-0.332278	0.62071	-0.328486	1.12594	0.370718	2.09191	1.59812	2.61424	0.623906	1.58143	0.949166
					4.7	0.999272	1.60055	-0.0673695	-0.289717	0.491924	1.66029	1.89695	0.758027	1.36177	0.863076	1.52494	0.651476
					4.8	0.470667	-0.107738	0.243074	0.635265	0.805211	0.426327	1.15079	2.07489	2.3791	0.843739	1.32597	0.723227
					4.9	0.438347	1.06259	0.673017	1.18391	1.30765	0.96714	0.673433	1.85689	1.54078	2.51945	1.26236	0.855534
					5	0.545089	1.57886	0.984737	1.60058	0.227587	0.152592	1.00486	0.726715	1.06343	1.4839	0.498038	1.20106
					5.1	0.0611367	0.629672	0.846526	0.754706	0.575336	0.648761	0.172447	0.401193	1.05515	0.466664	1.36617	0.73086
					5.2	0.0751705	1.32796	0.556069	0.897643	0.692819	0.239137	-0.940001	1.62471	2.0524	0.505848	0.93007	1.36033
					5.3	0.297159	0.289885	-0.29191	0.188438	-0.105673	0.982021	1.46095	1.25842	0.0638172	1.18672	1.54123	1.25551
					5.4	0.446002	-0.127726	0.354919	0.983014	0.672847	0.223865	0.839443	1.43034	1.46575	1.85334	1.48932	1.65141
					5.5	0.777283	0.515275	0.419985	0.975965	0.054104	0.294746	0.5281	1.37185	0.622109	1.6559	2.02211	1.18274
					5.6	1.17576	0.581191	0.154619	1.06604	1.58373	0.846132	0.846533	1.46224	2.8346	1.82484	-0.232194	0.528329
					5.7	-0.0260426	1.13191	1.45848	0.33725	0.941491	0.606076	1.8745	0.65523	1.2448	0.229021	0.900556	0.741038
					5.8	-0.366255	0.144019	0.401273	0.849475	0.859645	0.900566	1.52889	0.19619	-0.692388	0.455469	2.39206	-0.545391
					5.9	1.0503	0.135513	0.719371	0.705755	0.851813	1.15903	0.763232	2.0613	1.15559	1.1338	1.25219	0.925758
					6	1.33736	0.685381	0.237971	0.497027	0.0384396	0.544593	1.72089	0.0549927	0.662282	0.833561	3.03884	0.106983
					6.1	0.734332	2.13936	0.388515	0.000465809	0.323923	0.378159	2.20002	-0.450719	1.12959	1.5755	0.602865	0.655547
					6.2	-0.034548	1.33731	1.34494	0.510733	-0.315576	0.668342	1.81424	1.6572	1.57327	0.313494	1.65878	0.695239
					6.3	-0.117049	0.358778	0.799746	-0.0195063	0.697519	0.955391	0.739601	0.854916	1.23416	1.14397	0.336725	0.769534
					6.4	0.485551	0.492311	1.2399	0.964609	0.480567	0.389516	2.0216	-0.264031	1.7446	0.875798	0.00646714	0.972066
					6.5	1.52107	0.404706	1.28285	-0.0437861	0.0262997	0.600202	2.39616	1.19462	0.43483	1.78515	0.165744	1.63462
					6.6	1.01628	0.37026	0.537358	0.811881	-0.0508474	0.389516	3.00467	1.83739	0.685914	-0.129225	-0.270359	1.28299
					6.7	0.941861	1.54824	1.1187	0.151236	0.507588	0.272424	1.55902	0.509306	1.68375	0.989276	0.0721117	1.55014
					6.8	1.05753	1.25651	-0.191547	0.603153	-0.376275	0.194102	1.06217	0.685951	1.56559	-0.407578	2.18749	1.55981
					6.9	1.19532	0.416614	0.694706	1.01004	0.290636	0.485852	1.3168	1.47583	1.25484	-0.0727402	-0.0322071	0.104947
					7	0.368604	0.626695	0.545863	0.970483	0.136734	0.86023	0.743145	2.53452	0.697729	1.33938	3.14316	1.61121
					7.1	-0.0740976	1.31052	0.479522	0.662678	-0.191435	0.0844516	1.68722	1.60285	-1.08526	0.684462	1.17026	-0.584066
					7.2	0.294607	0.783618	1.26881	0.0184799	0.551057	0.843783	1.92235	0.449046	0.157752	0.592356	1.61959	0.0214923
					7.3	0.369454	-0.165574	1.41808	1.2822	0.498189	0.0347172	0.549368	1.21175	1.63944	0.213755	0.647646	0.698292
					7.4	0.824913	0.716426	0.246476	1.09619	-0.171855	1.15276	0.812858	1.05224	0.958856	0.533835	0.0995908	0.359892
					7.5	0.797271	1.11575	0.98176	0.360355	0.830274	0.496817	0.681704	1.10954	2.36788	1.31546	0.47005	1.21124
					7.6	0.353719	0.590547	0.619009	0.857308	-0.0531971	1.63836	-0.746224	1.54791	1.24657	-0.778546	-0.0220297	1.62749
					7.7	1.0469	1.2429	0.942636	0.60002	0.153181	0.373068	0.0111627	0.929354	2.30703	0.893099	0.311282	0.485584
					7.8	-0.114923	0.392374	0.234569	1.20388	0.137517	0.960091	1.83492	-0.0649366	0.470277	0.723645	1.28425	0.878433
					7.9	1.04137	-0.0422475	1.14931	0.406957	0.166496	0.257151	-0.177888	1.6188	-0.0608384	0.11198	1.36974	1.08554
					8	0.998847	0.919703	-0.210259	0.152802	0.188034	1.32742	2.18821	1.70624	1.74755	0.548084	-0.226596	0.133444
					8.1	0.0717684	1.21058	0.850778	0.294956	0.560064	0.706719	1.19805	0.630417	1.1934	1.82077	1.96105	0.870291
					8.2	0.282275	0.171236	0.326426	-0.22471	1.25321	0.31276	0.0271139	1.5869	1.43562	0.380156	2.5839	1.80967
					8.3	0.742412	1.45809	1.53546	0.23269	0.577686	1.1277	2.304	0.52703	1.92243	1.16636	1.8669	2.24984
					8.4	0.4022	0.515275	0.900534	0.22055	0.723365	0.778776	0.73133	0.895089	1.25779	2.47366	1.3621	0.84841
					8.5	-0.416011	1.96415	1.00643	0.709671	-0.517254	0.309627	0.597812	1.62471	2.25031	0.918543	1.5799	1.52521
					8.6	0.969503	0.623293	-0.0341988	0.666985	0.108538	0.497991	0.627942	2.8819	1.08942	1.61875	0.295507	0.951202
					8.7	-0.314798	0.254588	0.666638	0.129305	1.58177	0.626831	0.14468	1.51128	2.03231	1.20148	0.9031	1.87735
					8.8	1.1277	0.573962	-0.116275	0.285949	0.840456	0.425152	-0.515817	1.19934	1.64712	0.986223	-0.22049	1.31657
					8.9	0.902311	0.288609	0.74914	0.346257	0.386189	1.07052	0.560002	1.36831	2.20659	1.01777	-0.251022	0.226568
					9	1.03074	0.985619	1.10083	0.598062	0.386581	0.294746	1.55902	1.25074	0.655784	0.37405	0.139283	1.03669
					9.1	0.263563	0.996676	1.70471	0.712021	-0.103715	0.397348	1.45445	1.23597	1.04452	-0.443708	-0.732415	1.51452
					9.2	1.39987	0.0445066	0.607527	0.720244	0.272231	1.56434	-0.31436	1.41852	1.3919	0.137424	1.03134	0.552755
					9.3	1.22679	1.22292	0.356195	1.18978	1.27044	0.17883	2.29159	1.39726	0.589616	0.940933	1.50255	1.23566
					9.4	0.926126	1.1217	1.52525	1.88293	0.0137682	1.03645	0.86721	1.66252	1.20758	0.175081	-0.133982	1.7883
					9.5	1.00395	-0.359921	1.52652	0.462957	0.68812	0.531278	1.85323	2.31534	2.18769	0.648332	0.3525	1.81323
					9.6	0.463863	1.35602	0.594769	0.147319	0.124985	0.400481	0.442436	1.36358	0.725496	-0.608583	-0.0159232	0.83925
					9.7	0.571455	0.343468	0.392768	0.38111	0.192342	0.409096	0.61849	0.642233	1.09887	0.0366674	-0.150265	0.232165
					9.8	0.905714	-0.000571497	1.21055	-0.382137	0.363084	0.998077	0.698836	0.33148	-0.241619	0.097732	1.71424	-0.0405901
					9.9	1.26804	0.40258	0.373631	0.593363	0.724148	0.919755	1.59151	0.847235	0.648104	1.02693	0.969253	0.745617
					10	0.889979	1.40068	0.355769	1.02218	0.48135	0.857489	0.707107	1.53609	2.08666	1.6386	2.2282	1.19241
					10.1	7.10651	3.33606	4.92142	3.1819	3.56175	1.98572	9.04072	13.2431	6.20385	19.0441	9.43892	5.19672
					10.2	21.6115	11.8541	17.306	10.9334	11.6035	6.51781	25.1485	29.7857	15.6558	40.1908	19.1981	13.2176
					10.3	29.4704	16.4908	24.7698	16.1085	16.822	10.4652	30.6652	39.5744	22.8256	49.9357	28.0764	18.1231
					10.4	34.0258	18.6762	29.933	19.642	20.0779	15.0757	35.8954	43.1037	26.1127	58.0598	34.7487	20.4776
					10.5	39.7745	21.4456	35.4095	23.62	21.6157	17.9642	38.5126	49.9397	30.3829	67.1757	41.7437	23.5558
					10.6	50.5095	24.8115	41.3922	28.2336	25.0889	25.0778	42.1383	51.6069	34.0653	72.0075	43.3481	26.8482
					10.7	56.9897	30.8112	43.3169	31.1252	29.9833	28.7186	43.8208	54.4096	33.1708	75.0378	45.8742	28.3
					10.8	61.5328	35.8072	47.6763	34.2792	33.7576	30.6038	46.4628	56.6238	34.0127	77.9959	47.612	30.8734
					10.9	65.7327	40.2593	50.7131	37.9032	36.5498	34.6283	51.195	59.7077	36.8898	79.7739	48.4608	33.2702
					11	69.012	44.3172	55.9107	40.796	42.7995	38.7735	51.0816	61.0299	36.6795	84.3161	49.5396	32.9206
					11.1	71.6414	45.7916	57.3375	43.1374	44.9443	43.588	53.0182	62.8058	37.7931	83.6632	51.1909	33.8315
					11.2	74.486	49.0695	60.6665	47.0473	46.651	46.7279	54.5123	62.6073	36.8278	86.1841	51.6855	38.0811
					11.3	74.6059	52.9522	62.7775	48.9967	49.1173	50.0092	56.2078	66.4007	37.4818	88.0537	52.5608	39.7028
					11.4	75.9548	54.1693	65.486	51.2328	52.4068	53.4146	58.2188	66.7446	39.9424	87.5749	52.6193	40.4738
					11.5	76.7905	55.9439	67.1649	54.1992	54.3911	56.1759	57.8136	66.5981	40.3548	89.0623	54.5576	42.5082
					11.6	78.1615	57.8368	69.0446	54.7757	56.7721	58.4288	60.3604	67.2048	39.1324	91.4199	54.2533	44.73
					11.7	80.8794	59.7007	70.7954	56.6116	57.961	60.5952	59.1706	69.0817	39.9719	91.8448	56.8388	46.3273
					11.8	81.9128	60.6878	71.939	58.5038	59.327	61.0483	61.4233	70.4252	41.6072	89.6526	54.5632	47.9201
					11.9	83.232	62.8162	71.4282	59.5839	61.1844	62.8599	62.3254	71.664	40.6442	93.8478	55.1117	48.8921
					12	83.3829	63.9989	74.1495	61.2423	63.5438	64.9777	63.0503	70.7335	42.1324	93.9892	57.2154	50.8247
					12.1	85.0513	65.5821	74.5565	62.6604	63.9041	67.7303	64.3116	72.6577	42.4432	94.5637	58.2881	51.6277
					12.2	84.6647	66.8941	74.5361	64.2804	65.2364	69.0508	64.6868	72.7145	41.9351	94.5281	58.6128	52.7162
					12.3	85.6832	68.075	75.3262	66.7464	66.5208	69.2435	66.3504	75.1166	44.4046	94.4879	58.595	52.244
					12.4	87.3213	70.0427	75.6503	67.7376	67.4411	71.794	66.9152	73.909	44.9292	96.6837	57.7121	55.8122
					12.5	86.6196	67.9955	76.8946	68.9786	68.2651	73.4255	67.3524	74.5252	45.6683	95.3535	58.3054	56.3633
					12.6	87.8614	69.8101	78.4289	70.1158	69.0185	73.5238	67.6194	76.5605	46.0287	97.6104	57.795	55.286
					12.7	89.1381	70.5054	79.3998	72.247	70.489	74.7781	67.145	74.8442	45.9997	97.6831	59.9231	58.7576
					12.8	88.9152	72.3991	79.3037	72.1455	71.9164	76.6257	66.7185	77.5973	48.0509	98.9151	61.8202	59.0776
					12.9	88.9862	73.4453	79.769	74.6883	72.2928	77.024	68.1186	77.8838	49.5456	97.5391	59.8142	59.4089
					13	88.5444	74.4966	81.2693	75.206	73.0466	78.5427	69.8177	78.5455	49.9633	98.2892	61.0447	61.2241
					13.1	89.7853	75.5278	81.2991	76.1627	73.9179	79.2013	69.3599	77.5784	50.6055	99.4566	59.2682	61.9477
					13.2	89.969	76.844	81.2021	76.9373	74.5911	80.9189	70.0458	78.2395	52.2106	100.166	61.6838	62.3314
					13.3	91.7989	75.9714	81.3875	78.8076	74.2418	81.9422	69.0462	80.0632	52.0842	99.5884	61.2732	63.8997
					13.4	92.0082	78.0539	81.638	79.3437	75.634	82.167	70.5479	80.0951	54.5206	100.152	62.5855	63.5985
					13.5	91.5319	78.85	83.1949	79.8215	78.3588	83.1253	70.3234	82.4594	54.3599	99.6433	63.359	63.6178
					13.6	92.399	79.0316	83.8647	79.9558	76.241	82.7987	71.3827	81.474	54.0427	101.377	61.779	65.5128
					13.7	93.0199	81.2999	84.0863	82.2146	77.818	84.5362	72.0592	81.0008	57.3121	102.236	63.0374	65.9433
					13.8	91.9954	81.2132	83.0605	82.3681	78.2104	85.3911	71.3047	81.6459	56.2658	101.087	63.8628	67.1326
					13.9	93.6157	81.7014	83.9136	82.8071	78.0279	86.0048	69.6742	83.0118	60.4798	100.179	63.786	66.7825
					14	92.6227	82.6595	84.2457	83.7051	78.7731	87.3034	71.9345	84.0617	60.0244	103.278	65.3212	67.3376
					14.1	93.9601	83.5049	84.4456	83.3577	80.1661	88.3231	70.8551	85.5292	60.7339	103.271	63.7997	66.2461
					14.2	94.3994	83.8826	84.9776	84.63	79.9217	88.3227	71.9723	83.3326	61.5669	103.218	63.3656	68.5966
					14.3	94.641	85.4663	85.8426	84.737	80.6544	88.5526	73.9597	86.0331	62.6014	103.791	63.4664	68.504
					14.4	93.5085	86.0387	85.4722	87.8162	81.0683	88.8913	73.4268	88.8157	64.0842	105.835	66.801	69.2357
					14.5	92.9752	86.3006	86.1322	86.8399	81.561	89.1075	72.8035	86.2765	65.6356	104.51	66.2006	69.8555
					14.6	94.8923	86.6153	85.1452	87.1062	81.5864	90.2675	74.4223	88.2113	66.1632	103.548	63.6475	70.2545
					14.7	96.3051	87.7567	86.1433	87.7676	81.2873	91.2057	74.342	87.4025	67.7831	103.794	65.1655	70.0698
					14.8	95.4282	89.508	86.0756	88.4071	81.6683	91.1721	73.8941	87.6075	67.3129	103.858	64.8602	71.6503
					14.9	95.7871	88.8667	87.6419	89.3482	82.6798	92.4687	74.541	89.6552	66.5318	103.623	69.036	71.863
					15	95.2717	88.2773	85.8362	89.8212	81.7971	91.3996	74.9398	91.1115	67.242	104.599	67.2437	71.1862
					15.1	97.0242	90.6005	86.8233	89.8537	82.791	92.6081	74.2846	92.153	69.0055	103.942	66.2845	72.5312
					15.2	96.8277	89.8814	86.4252	89.7727	83.2907	92.7671	75.3723	91.8972	69.9454	105.491	68.3811	73.4278
					15.3	96.7822	90.6303	87.6453	91.2992	82.7687	93.069	76.1503	91.9758	71.1636	105.149	69.1907	71.4483
					15.4	97.0135	92.0362	86.4367	91.0873	84.424	93.1528	73.8504	92.6168	71.8649	104.132	68.9352	72.8986
					15.5	96.7082	92.2063	88.1484	91.4864	84.509	93.8491	73.9969	94.7702	72.9826	106.814	67.803	74.9829
					15.6	97.5966	92.2935	87.9583	92.3921	84.9809	94.1973	73.926	93.5396	72.2453	105.973	68.3154	73.9382
					15.7	96.7852	92.1161	89.0444	93.3763	84.6704	93.6361	75.6606	91.2881	74.0106	106.914	70.6522	73.1398
					15.8	97.2853	92.8871	87.0474	93.8756	83.9275	94.5356	75.4178	93.4616	74.7757	107.538	69.7235	75.589
					15.9	97.8781	92.8327	87.7444	94.0596	85.0628	94.7099	75.3941	94.4311	75.1597	106.12	70.3351	74.5743
					16	98.2204	93.6365	88.0871	93.6539	86.3703	95.8581	75.9743	93.7381	76.5457	105.502	69.7734	74.2863
					16.1	98.146	93.2639	87.8647	94.4481	84.8121	95.8612	76.0635	97.2734	74.4832	108.402	71.3422	73.8716
					16.2	98.1847	93.5769	88.583	94.6686	86.1761	95.8095	74.9333	97.1895	77.0348	106.575	70.4588	76.0918
					16.3	97.3299	95.0105	88.1824	94.8953	85.8734	97.045	76.8711	97.3283	76.3076	107.566	70.413	75.2516
					16.4	99.1114	94.3369	88.9088	94.9012	86.2928	95.3964	75.8166	96.7139	77.8099	105.997	69.3154	76.5442
					16.5	98.7733	95.8908	88.4716	95.5759	86.2486	95.2448	77.5233	97.668	78.2424	107.531	70.6104	76.4409
					16.6	98.7597	93.7938	89.8558	96.8259	86.4271	96.4396	77.3059	96.581	81.0037	108.228	72.9467	75.1285
					16.7	98.7588	93.8814	89.0729	97.1937	86.164	97.2902	75.2423	100.434	78.0793	108.22	71.8109	77.7013
					16.8	99.364	96.51	88.2407	96.9466	86.8371	97.6646	76.5302	98.1217	79.5657	108.859	72.0719	77.0993
					16.9	99.2934	95.7756	89.397	97.5261	86.7937	97.0862	75.8396	99.2377	79.6136	107.572	73.8738	76.8958
					17	99.6919	96.4772	90.0438	96.8381	86.9057	98.1087	76.9839	99.4941	81.604	108.542	73.0072	75.9768
					17.1	98.6521	96.9688	89.4301	97.1357	86.8395	98.5073	75.8331	99.9839	80.9234	106.564	73.7726	77.0459
					17.2	99.0969	97.6131	89.0865	98.0384	87.1551	98.5935	75.7911	100.453	81.3027	107.696	73.2479	77.6769
					17.3	99.532	96.6614	90.7706	97.8798	87.1093	99.1398	76.968	101.841	81.9761	108.923	74.8443	79.3806
					17.4	99.805	97.1441	89.6798	97.8802	87.4062	98.4587	76.7258	101.067	83.7444	109.571	73.8489	79.5999
					17.5	99.5332	95.8644	89.4799	98.2303	87.1011	98.8069	76.021	102.042	83.2587	109.088	73.0118	77.598
					17.6	100.231	97.1466	91.6662	99.0194	87.5585	99.1217	78.2482	101.364	83.4927	109.447	75.114	78.8219
					17.7	99.1033	97.4673	90.6451	98.1649	88.0323	98.9103	76.1793	102.016	83.5772	108.834	74.7272	78.542
					17.8	100.224	97.5259	90	99.7317	88.0899	97.9602	77.902	103.74	84.3275	108.679	75.7455	78.3349
					17.9	100.4	98.4934	90.4929	99.1102	88.9675	99.9758	75.5702	103.103	85.5551	109.745	75.1226	80.0681
					18	100.08	98.3293	89.7066	100.765	88.3726	99.5314	76.9916	102.691	84.7853	110.589	76.9795	80.3256
					18.1	100.293	97.827	90.404	100.027	87.638	100.49	77.5115	103.74	85.6615	110.635	74.6483	80.3556
					18.2	100.349	97.6323	91.2924	100.189	88.2544	100.048	75.1513	104.085	87.0539	110.602	75.516	79.0107
					18.3	99.5694	97.9104	90.4754	100.617	87.8604	99.4938	76.2679	104.18	84.8722	109.318	78.7951	80.8645
					18.4	101.703	97.1309	90.8127	101.282	88.384	99.7749	78.1312	103.096	87.3233	111.287	77.7392	79.6915
					18.5	100.613	99.1632	90.162	101.503	89.0458	100.693	78.4857	104.894	88.0973	110.637	76.8986	79.1185
					18.6	100.747	98.1528	92.1008	101.305	88.0308	99.7409	76.1043	104.295	88.2964	111.012	77.6736	80.5515
					18.7	101.54	98.4347	90.4856	100.412	88.6143	101.339	76.1787	105.307	89.3598	112.059	77.9433	81.554
					18.8	99.8934	97.3558	90.0391	102.056	88.796	100.29	77.2563	105.933	87.8101	110.486	77.7988	81.4563
					18.9	100.476	100.083	90.2781	101.634	89.3948	100.71	78.276	105.395	89.5423	111.197	77.7092	81.5184
					19	102.158	100.594	91.1112	101.627	90.0433	100.287	77.6403	103.496	89.4779	113.658	76.4543	80.1083
					19.1	101.299	100.166	90.3866	101.511	89.2706	101.975	78.6104	106.493	88.6792	112.865	79.7111	81.2385
					19.2	101.593	99.8879	92.0698	101.569	89.0693	100.515	78.5253	107.414	89.7013	112.79	78.3367	80.434
					19.3	102.111	99.4056	91.1699	101.877	87.6979	100.488	78.4012	105.886	89.703	111.277	77.5265	82.1331
					19.4	101.247	98.5432	92.6881	102.536	88.1592	102.157	78.992	105.785	89.0218	112.269	77.5057	81.8878
					19.5	102.15	98.7341	90.7519	101.768	89.2111	100.873	78.1419	106.126	90.2548	115.391	78.3616	82.7422
					19.6	100.961	99.6438	90.7344	102.771	89.0681	100.263	78.4603	106.79	90.3907	110.597	81.3736	82.5265
					19.7	101.259	99.3482	90.7697	104.598	90.4971	100.589	79.1084	105.762	90.5951	112.359	79.2313	82.2837
					19.8	102.607	100.037	93.3902	102.659	89.0333	101.329	80.3171	107.795	90.7322	112.021	78.5911	81.5886
					19.9	100.466	100.109	91.3077	103.441	89.3243	100.974	78.5294	106.913	92.4094	111.834	78.182	83.1244
					20	100.846	101.613	92.1314	103.107	89.0599	101.962	79.6212	107.001	90.3765	112.857	80.9222	81.7967
					20.1	101.598	100.581	91.6615	102.754	89.4457	101.063	78.2689	106.773	93.513	113.911	78.8135	83.5758
					20.2	102.677	101.141	91.9851	103.671	89.6379	101.996	78.403	107.391	92.4413	111.467	79.104	83.1346
					20.3	101.69	100.476	91.3961	103.36	89.7629	102.039	77.2829	109.415	92.078	112.662	82.6432	84.9233
					20.4	101.6	101.175	93.7287	103.346	89.5126	102.678	79.405	106.574	93.012	114.66	82.1517	81.4141
					20.5	102.356	100.957	92.6383	103.399	90.2559	102.046	78.1023	107.563	94.2036	113.811	79.99	83.6597
					20.6	100.519	100.888	90.737	103.324	89.1786	102.656	79.9414	108.016	94.0276	114.637	81.1446	83.4674
					20.7	101.564	100.987	92.2007	103.749	89.6881	101.539	77.5836	106.589	92.2026	113.803	81.654	82.6104
					20.8	101.809	101.153	91.7721	103.987	88.3664	101.921	76.9963	107.327	92.7804	114.054	81.4265	84.8566
					20.9	101.313	100.371	92.6124	103.396	89.2346	101.24	78.6647	109.792	94.7477	113.119	82.6132	85.1823
					21	101.772	101.405	93.0721	102.823	89.9806	101.888	78.2913	108.365	93.4959	114.14	80.9222	84.5726
					21.1	101.536	100.912	92.612	104.709	89.4774	102.456	78.2394	108.085	94.2403	114.172	81.9664	83.704
					21.2	101.9	101.391	92.2675	104.583	88.9918	102.039	79.4735	107.976	95.8289	113.594	83.1669	84.1691
					21.3	101.169	99.6961	92.0812	104.68	90.7771	101.911	80.5021	109.846	96.1721	114.834	83.3221	83.0939
					21.4	101.782	100.87	93.2954	104.789	89.941	101.663	78.5253	108.498	95.3692	114.809	83.8142	84.9456
					21.5	102.171	102.347	93.1814	104.783	90.3597	102.456	78.4515	108.71	96.1526	114.863	82.1333	84.8688
					21.6	101.668	102.442	91.9762	103.931	89.2064	102.608	79.5834	109.779	95.5057	114.944	82.9124	83.3391
					21.7	102.398	101.991	92.7489	104.93	90.0738	102.785	79.317	109.518	95.3598	114.905	82.9246	85.079
					21.8	100.582	101.429	93.4969	103.963	89.9489	102.977	78.868	110.793	99.4994	116.196	85.4166	84.7965
					21.9	102.743	101.157	92.2977	105.316	90.0722	101.355	79.3512	109.156	96.3434	114.742	83.6849	86.2672
					22	101.337	101.716	91.7976	105.164	89.5902	102.797	78.4125	109.69	97.0471	115.294	84.0701	84.8663
					22.1	101.829	101.802	93.511	104.214	89.3932	103.377	78.9448	109.409	96.0132	113.452	84.1302	84.3197
					22.2	101.992	100.249	92.9556	105.139	89.5573	102.485	78.8615	110.562	95.3019	114.094	83.7709	86.6132
					22.3	102.204	100.615	93.3434	106.573	89.1739	101.99	77.7738	108.277	94.9037	115.087	86.4598	86.5374
					22.4	102.235	102.911	92.8446	104.662	89.8443	101.959	79.5858	110.639	95.5116	115.78	84.4365	85.1085
					22.5	102.322	101.153	92.2029	104.69	89.3642	101.968	80.9144	111.039	96.7003	114.171	83.8594	86.2311
					22.6	102.152	102.617	93.3579	105.799	89.0987	102.641	81.5353	110.493	95.8011	116.08	85.8456	85.94
					22.7	101.888	102.309	93.2171	105.672	88.7999	103.283	77.8553	108.98	96.0575	115.666	85.3591	84.2286
					22.8	101.38	102.282	93.0895	106.553	88.162	102.799	78.4125	110.907	95.3255	115.358	86.9269	86.1944
					22.9	101.717	102.342	93.6556	105.41	88.8673	101.83	80.2805	110.58	96.3931	115.052	86.3076	85.4723
					23	101.992	102.641	92.6039	104.434	89.5126	102.143	78.7988	107.81	97.5983	114.581	86.6755	84.8693
					23.1	102.138	101.5	93.6432	106.736	90.5825	102.161	80.8122	111.556	100.029	115.143	86.3875	85.6937
					23.2	101.115	102.292	94.2441	105.531	89.867	102.79	80.2474	110.949	97.0908	115.272	84.291	86.9226
					23.3	101.668	101.764	92.4606	105.084	90.0429	102.581	79.8303	109.156	97.1451	115.468	87.0379	87.6813
					23.4	102.012	101.974	93.8112	104.817	88.9859	102.968	78.2943	110.293	98.4077	115.286	84.3999	86.1756
					23.5	102.903	101.313	92.1727	106.095	89.8862	102.958	79.8168	109.618	99.5071	117.316	85.499	87.1104
					23.6	102.31	102.915	93.7997	105.809	90.1768	103.106	79.6561	110.302	98.9571	115.796	86.5972	87.4437
					23.7	102.524	101.808	94.6958	106.173	89.027	102.397	80.8961	110.479	97.9746	117.28	87.5859	86.2763
					23.8	101.698	102.051	92.9377	106.017	89.9316	102.537	79.4895	109.952	97.7997	117.24	87.4572	88.0452
					23.9	102.19	101.229	93.9958	105.856	88.8543	101.727	81.7817	110.357	98.4248	116.392	86.6308	87.778
					24	102.331	102.264	93.8771	106.353	89.7308	101.896	78.9684	110.002	96.1739	116.298	86.4552	88.5525
					24.1	101.658	101.561	94.3994	105.705	90.1615	103.108	81.0267	110.383	99.8049	115.246	87.6317	87.3806
					24.2	101.135	101.424	93.8946	106.308	89.8302	102.611	81.3605	109.56	99.8722	116.329	85.1789	88.3398
					24.3	102.36	103.477	93.1916	105.185	89.4629	102.502	79.6525	110.587	98.4431	118.552	86.2043	87.3379
					24.4	101.964	103.413	92.4738	106.556	90.1737	102.673	82.3063	110.077	99.5632	117.123	87.1783	86.6819
					24.5	102.519	102.411	94.1476	105.403	89.0161	102.757	80.2256	112.215	100.264	116.182	89.0087	87.003
					24.6	103.68	102.722	93.5973	106.072	89.6759	104.252	79.9361	110.692	97.4707	115.525	87.9772	88.4955
					24.7	102.489	101.866	93.7976	106.092	89.7954	102.602	79.9355	111.017	99.8184	117.53	89.8947	87.9231
					24.8	101.801	103.386	93.7878	107.244	88.6824	102.332	81.9282	110.905	100.052	116.873	86.4048	89.4176
					24.9	102.232	102.519	93.9558	106.649	89.5988	102.906	81.0474	109.803	99.3694	117.829	88.2759	89.039
					25	102.32	102.017	93.4927	106.531	89.2655	102.745	81.9205	109.791	100.373	115.608	87.0104	87.2259
					25.1	102.291	102.375	93.0585	105.293	89.9219	101.859	82.5379	111.352	99.7091	116.766	89.4036	89.213
					25.2	102.696	101.795	92.3568	104.547	87.3831	99.7021	84.1809	110.801	97.5687	115.028	87.4902	87.5129
					25.3	103.139	101.111	92.7408	104.427	87.8185	99.4413	83.6474	112.865	99.604	118.675	91.177	88.778
					25.4	105.312	100.417	89.8669	105.739	88.7768	99.2514	83.44	111.502	98.9896	117.314	91.4416	89.7484
					25.5	105.464	101.624	89.8022	105.429	88.9534	98.1592	85.1663	109.857	100.986	117.07	91.5785	88.9713
					25.6	106.005	101.944	89.3255	106.104	88.3488	99.4918	86.2723	112.868	100.86	114.542	91.6605	89.3739
					25.7	106.332	104.995	88.4316	106.734	89.7386	100.053	87.0982	108.824	99.4545	115.394	92.5225	88.9515
					25.8	105.054	105.437	87.8809	106.875	88.8093	99.1241	88.5556	110.111	100.508	114.851	91.3541	88.4686
					25.9	104.94	104.104	88.6357	106.626	88.6793	99.5075	87.5921	110.29	100.075	113.823	95.2902	89.3392
					26	104.837	106.534	88.1896	106.966	88.308	99.4178	88.0269	109.978	100.888	113.139	91.775	86.8682
					26.1	104.05	106.514	89.3753	107.144	88.3429	98.3323	90.6086	106.474	98.5672	114.797	94.9432	87.5399
					26.2	102.834	105.216	87.2515	106.758	88.5724	97.5424	88.4174	108.593	100.63	112.541	94.6343	90.5137
					26.3	102.049	104.347	85.7303	106.139	89.038	96.7917	88.1185	109.133	97.5439	114.859	95.3773	89.0629
					26.4	100.065	104.509	85.6806	107.238	87.9869	98.4501	87.5265	108.214	100.032	113.723	96.9252	89.352
					26.5	98.6831	105	83.3016	105.394	88.2082	97.5134	88.7914	109.175	98.4112	113.961	94.0338	88.5785
					26.6	97.8292	103.443	84.3597	106.665	88.2454	96.1479	89.446	107.368	97.639	111.994	93.9646	87.5557
					26.7	94.7537	102.878	83.7898	105.924	87.2006	96.0457	87.8727	108.736	99.5916	113.35	93.9427	88.264
					26.8	94.2655	103.059	81.7452	104.998	86.7898	96.4768	89.3875	106.034	99.0103	113.2	94.2313	88.5856
					26.9	93.3707	101.826	80.3299	103.743	85.7406	95.1688	89.1317	107.861	97.9799	112.688	94.0807	87.0788
					27	92.5049	101.967	80.3546	103.504	85.4743	95.5044	91.0429	108.217	97.8015	112.076	93.3245	87.1424
					27.1	90.3632	100.833	80.2117	103.582	85.5621	94.8947	87.5271	105.656	96.8586	109.93	92.7184	89.1851
					27.2	89.2244	99.1441	78.1147	102.051	85.026	94.3073	87.8059	104.429	97.3555	110.301	95.7207	87.2081
					27.3	87.531	99.8849	77.5427	102.23	84.1437	94.2352	88.0937	106.414	96.871	109.666	93.1769	86.1837
					27.4	86.1752	98.7677	75.8757	101.8	84.5607	94.574	88.8422	103.463	97.2562	110.253	92.6909	87.5714
					27.5	83.8826	98.4284	74.9154	101.563	84.0086	92.4636	87.279	104.714	95.2351	110.278	90.772	87.2513
					27.6	83.3817	97.4443	75.609	100.693	83.4059	92.4064	88.7293	102.776	96.4102	109.513	92.2869	87.0564
					27.7	81.1124	97.6012	73.6681	100.292	83.9694	93.1454	88.0334	103.179	97.2663	107.706	93.2634	86.1563
					27.8	80.8033	95.4205	71.7395	99.1427	83.1721	91.9044	86.2693	104.223	95.7544	107.46	90.7552	88.6736
					27.9	80.0676	96.5631	72.1048	99.4482	82.5557	91.6146	87.048	103.845	94.525	105.985	92.1424	86.0321
					28	78.6404	94.5244	70.8193	99.687	81.8704	91.2422	86.5984	105.117	94.4807	106.648	89.8519	84.9828
					28.1	77.7103	93.3639	70.0972	98.0235	81.5308	89.747	87.0048	103.615	93.6778	106.277	90.0738	84.6062
					28.2	76.5625	92.9165	69.3704	97.9843	79.957	90.222	86.4649	103.406	93.3677	108.787	89.1354	84.1569
					28.3	74.7194	92.9458	68.8243	97.4694	79.7882	89.9052	85.9526	102.289	93.8657	104.372	90.3918	85.2891
					28.4	73.9119	92.6188	67.7739	97.2277	79.068	89.7819	84.5265	103.049	93.5845	104.465	90.6061	84.8367
					28.5	73.8285	91.8699	67.8122	96.9501	79.5869	88.6297	85.1746	102.628	92.8318	105.611	88.3965	82.6934
					28.6	71.0392	90.5205	66.4297	96.1336	78.7618	87.5105	84.1413	102.194	92.8354	105.358	90.9104	83.5676
					28.7	71.0132	90.8893	65.665	95.0704	77.8881	88.822	83.0495	101.335	92.849	103.907	88.8678	83.8964
					28.8	68.8219	90.003	64.6036	94.8992	76.434	88.0584	84.5088	100.373	93.6955	103.863	90.0158	83.4465
					28.9	69.0068	90.3883	64.2833	94.3153	76.4305	88.0161	83.6025	99.708	91.9126	102.564	89.309	81.7515
					29	67.5329	89.2613	64.2293	93.7784	75.7182	86.9677	84.1437	98.852	91.3944	102.789	88.0866	81.0014
					29.1	66.693	88.3228	63.7569	93.2666	75.8141	86.8091	83.0667	99.2974	91.3667	101.723	87.2928	81.899
					29.2	65.9028	87.1984	61.5723	92.4317	75.2737	85.8979	81.8573	100.112	91.1327	102.563	87.9279	81.1545
					29.3	64.2469	86.7314	61.2793	91.9109	74.888	85.1781	83.5588	97.557	90.7783	99.8031	87.0541	82.9437
					29.4	63.6698	86.8101	59.9958	91.0838	74.8927	85.3477	80.814	99.9804	91.0601	100.609	85.2186	80.3505
					29.5	62.2388	85.698	59.9384	90.8328	73.9634	84.9345	80.9209	97.9551	90.2206	99.2006	87.2348	80.2518
					29.6	62.5292	84.7067	59.6973	90.2959	73.0619	83.9962	81.6966	97.3313	89.8484	97.618	86.9503	79.8406
					29.7	60.7163	83.8252	59.5136	90.9502	73.8302	82.2931	81.2104	98.5447	89.6646	100.293	86.7468	80.032
					29.8	59.5868	83.7261	58.5754	89.3239	72.597	81.9289	77.9954	97.5487	89.5276	98.9685	87.6322	79.6747
					29.9	59.819	83.5436	58.49	88.2266	72.4706	81.7374	80.2545	96.3848	89.6528	99.2337	87.0206	79.0448
					30	58.6644	82.5728	57.5505	88.3033	72.2826	81.8408	80.8583	96.4404	89.5677	96.212	85.5402	78.6713
					30.1	58.1392	82.1084	57.6956	87.0114	71.5201	81.2812	78.0958	96.877	87.5024	97.5534	84.7963	76.2505
					30.2	58.755	81.5062	56.4823	86.3191	70.612	80.3386	79.109	95.0662	88.7808	96.6033	83.7678	79.402
					30.3	56.6941	80.8534	55.6585	86.9977	70.2255	81.3681	78.1915	96.3884	87.6554	96.7565	84.4502	78.4127
					30.4	56.5143	81.1834	55.4693	85.7747	69.8699	80.4518	77.9505	96.5869	87.0811	95.6253	83.1114	77.5385
					30.5	54.9876	80.776	54.6286	85.1098	69.5961	79.8342	77.1299	94.2415	88.3088	95.7616	84.208	77.0133
					30.6	54.8646	79.9561	53.6402	84.7346	68.052	78.6625	75.8053	94.5209	86.0969	96.5692	84.9332	77.1004
					30.7	53.2274	78.4932	54.7812	84.4342	68.1883	77.9733	77.3626	95.6605	87.3617	95.9138	84.6121	76.2892
					30.8	53.1687	79.564	52.4452	84.3873	67.0393	77.9552	75.0521	93.6678	85.408	95.2416	84.065	75.73
					30.9	52.3552	78.5315	52.9258	83.4407	67.8421	78.2208	75.9637	93.3677	85.8925	95.9942	82.9252	77.6611
					31	50.7128	78.2755	51.4769	82.5318	66.5153	77.4469	76.2094	94.9014	84.7351	93.488	82.7928	76.7564
					31.1	50.9331	77.8834	50.9458	82.0082	66.4785	76.7377	75.3481	90.8545	86.2735	92.744	82.8051	74.7138
					31.2	49.8457	77.1039	51.6147	82.8482	66.0905	78.2133	75.0255	93.4303	85.1558	92.714	82.082	76.2134
					31.3	50.1463	77.9884	49.9136	81.4259	65.0711	76.0759	75.7392	92.452	84.3417	91.6606	81.769	75.1926
					31.4	49.3209	75.7473	50.358	80.7308	65.4764	76.7025	74.6616	92.7627	85.8718	90.7716	82.2835	73.9469
					31.5	48.4806	74.7037	49.5649	79.5936	64.1062	76.2255	73.6236	92.9896	84.5709	91.9334	82.8463	76.1544
					31.6	48.205	75.4321	48.833	79.888	64.8929	74.2639	73.7033	89.7586	82.7347	92.2896	81.6922	74.8511
					31.7	46.6804	74.2044	48.3087	79.272	64.4641	74.0775	73.1893	91.0672	82.4441	90.8327	80.8444	72.4147
					31.8	46.4508	73.5516	48.1075	78.9204	62.1207	72.9857	72.5182	89.0201	82.2261	90.5676	79.7549	74.4654
					31.9	46.0106	75.1923	47.9136	78.6239	61.939	73.8167	72.657	89.6712	80.5051	88.9443	77.6863	75.7875
					32	45.175	74.471	47.849	78.4732	60.765	73.4823	72.2588	89.761	83.8962	90.1727	81.2398	73.2329
					32.1	45.5781	71.9926	46.6017	77.2964	63.1134	72.0392	69.8632	89.0999	82.1617	89.0771	78.8308	73.3133
					32.2	44.3125	72.5556	46.4592	77.7988	61.8344	72.143	71.798	90.054	83.0029	90.1539	79.4501	73.0884
					32.3	45.1788	71.6222	46.0752	75.7855	60.8069	72.3948	71.8754	89.6097	80.7231	89.3733	81.2016	73.1042
					32.4	43.368	71.8382	45.5398	75.802	60.0695	71.6589	68.7998	88.2285	82.346	86.9342	77.896	72.6482
					32.5	43.6466	70.1491	44.8717	75.4797	60.7184	70.9681	68.482	85.9581	79.7772	87.0019	80.1559	71.6956
					32.6	42.4431	71.2016	45.8	74.8809	60.4446	70.5781	71.619	88.5067	82.1227	86.636	78.1891	70.7349
					32.7	43.0593	70.3332	44.4137	74.5892	58.3832	69.4996	68.9014	86.4195	82.2219	88.0319	77.6054	72.2523
					32.8	42.1445	69.3385	44.4026	74.0229	58.2896	69.9911	69.3339	87.8657	80.2304	86.661	77.8644	69.6159
					32.9	41.0678	68.6776	43.6988	73.0854	58.5081	69.7322	69.3427	86.7338	80.1808	85.6682	78.2043	69.6718
					33	41.1983	69.1943	42.0462	73.8334	57.6458	69.5795	67.3476	87.1255	80.3485	86.5851	78.1107	70.4387
					33.1	40.583	67.3666	42.5833	73.683	57.5138	68.734	68.199	86.1394	79.5327	85.7643	77.9728	70.4117
					33.2	41.8588	68.2456	42.8398	71.7731	56.5798	67.8713	67.3146	88.2013	79.9533	85.3257	77.1286	69.6754
					33.3	40.2827	67.6974	41.6733	71.9117	56.0621	67.8588	66.9879	86.3976	78.4811	85.633	78.0395	69.7823
					33.4	38.4388	66.5764	42.2695	70.9926	55.9544	68.4141	67.0404	86.8667	77.8672	86.4376	76.1052	68.8348
					33.5	39.2323	66.3319	41.6252	71.6035	54.9288	68.0413	67.0694	86.5081	80.5589	83.5665	74.9236	69.6006
					33.6	38.6144	67.4027	39.6992	70.854	55.2942	67.0943	66.5501	85.2161	77.7928	84.7583	75.9073	68.4862
					33.7	38.7284	65.9215	39.1268	70.3238	54.3574	65.7566	64.604	86.2304	81.6093	84.0922	75.8966	69.9868
					33.8	37.5449	65.5383	40.0169	69.7504	54.0438	66.0899	66.6712	84.3234	77.3373	82.2582	75.0483	69.0098
					33.9	38.5672	65.3495	39.4117	70.2885	53.9098	65.9078	65.7815	85.349	76.6248	82.4969	76.5948	68.8861
					34	36.1168	64.1873	39.4874	68.4699	54.2779	65.4664	66.2541	83.2239	78.136	82.3244	72.6449	67.4267
					34.1	35.6171	64.8724	39.3943	69.3369	54.1659	65.6372	63.9353	83.3049	76.5841	81.2807	73.8769	68.0806
					34.2	36.3494	64.8358	38.5016	68.316	53.3291	64.368	64.6814	82.3962	75.7723	81.4145	75.5175	69.1665
					34.3	36.369	62.8758	38.1699	69.0784	52.8995	64.6906	64.6348	83.6233	76.5929	81.904	72.1727	69.2749
					34.4	35.6125	62.3102	37.2824	67.055	52.8631	65.2839	63.1803	83.7905	75.5372	81.1397	73.7858	66.4563
					34.5	34.5191	61.9976	37.5588	67.5747	51.4141	63.7253	64.3754	82.4329	76.4889	80.5988	74.5242	68.6628
					34.6	33.2803	62.2081	36.4472	67.4133	51.0186	63.6619	64.6755	81.9325	76.2101	81.6145	75.4631	66.1591
					34.7	35.5202	62.3038	37.0434	66.3701	50.9269	62.9163	65.0625	83.117	74.9978	81.7269	72.5396	66.7835
					34.8	34.7237	61.9512	36.468	66.0779	49.9882	62.3042	62.6007	82.2946	75.4757	79.1032	74.5201	67.5727
					34.9	33.3101	63.3099	36.3387	64.8448	49.5426	61.985	62.7395	82.3685	74.4176	79.8757	72.5431	64.8457
					35	32.9061	61.1913	35.7442	65.2258	50.5498	61.7203	62.912	82.05	75.1254	79.9556	73.4749	66.1286
					35.1	33.2101	59.9461	34.8775	64.6576	50.5933	62.3895	61.5899	81.7676	74.1601	80.2482	72.0495	65.9825
					35.2	33.5002	61.3116	35.2526	65.2998	49.348	61.5163	61.0836	79.9203	75.2967	80.181	73.2281	65.8807
					35.3	32.0092	58.6622	34.2056	63.9597	47.9632	61.1481	60.5312	80.3793	72.9236	79.1312	70.8221	63.7608
					35.4	32.3235	58.8328	35.2526	63.713	49.326	60.4855	60.8307	80.6552	73.7063	78.9577	70.5183	64.5409
					35.5	32.7704	59.0386	33.8305	63.9699	47.798	60.594	59.7218	79.8488	72.3712	76.5883	71.7259	65.5607
					35.6	31.6715	58.382	33.7514	63.9002	47.3065	60.7334	61.171	79.1995	72.5372	76.9914	72.7452	65.2121
					35.7	31.1064	58.3331	33.5401	63.1166	47.2775	59.1525	59.2586	79.1304	70.8605	77.5053	71.7305	64.3719
					35.8	29.7834	57.2491	33.7357	61.3559	45.9457	59.5696	59.7998	79.3236	72.5431	76.8199	70.8364	65.4309
					35.9	30.5667	58.234	32.9319	61.9053	46.2926	60.0023	59.0548	79.1144	73.2154	76.5044	71.6043	64.746
					36	30.5293	56.9731	33.1169	62.4039	45.3085	58.5036	58.4552	79.0542	69.7764	75.9614	69.7133	65.7199
					36.1	30.5514	56.5214	33.1199	61.921	46.7884	59.1588	58.0759	78.337	72.2105	76.3909	69.8166	62.8112
					36.2	29.4044	55.4919	32.0801	61.1554	45.3234	57.5434	60.0243	77.4153	72.4816	76.112	68.8528	63.3491
					36.3	28.6649	56.504	32.488	60.9874	44.716	58.7468	58.6926	77.1489	72.8586	75.6922	70.525	62.6433
					36.4	29.7361	55.3945	30.8558	60.0683	45.8454	58.4468	58.5822	76.6963	71.1855	75.6388	68.0885	63.8224
					36.5	29.0749	55.4468	32.4752	60.6487	44.4364	56.3599	57.2689	76.5463	71.4342	74.7681	69.6507	64.3297
					36.6	27.8522	55.3243	30.9591	60.3279	44.4192	56.7786	57.4916	75.783	72.3038	73.2237	69.4507	62.5685
					36.7	27.8888	55.2461	30.0503	59.2302	43.7609	55.5701	60.0048	76.7985	71.2971	74.8175	68.0732	62.9603
					36.8	28.545	54.6337	30.0159	59.464	42.5919	56.6705	56.977	76.3253	69.3682	75.363	69.5805	63.0367
					36.9	27.0838	53.4574	30.6793	59.1288	42.7227	57.655	57.8413	76.346	70.8003	74.2475	70.2415	62.8682
					37	28.2239	54.5053	29.9245	59.0164	43.5886	55.6057	57.3362	75.8964	68.8217	74.1972	67.92	63.4946
					37.1	27.2092	53.6828	30.3089	58.0899	44.0193	56.8643	58.4894	76.6119	69.097	72.9316	68.8574	62.6291
					37.2	27.8148	52.7587	29.5481	58.2818	42.8335	55.8504	56.2752	74.6516	69.9513	74.8831	67.0662	61.8897
					37.3	27.771	53.0453	27.6761	58.0163	42.1893	55.0042	55.7807	75.1609	69.8219	73.1993	66.9496	59.3514
					37.4	26.4399	52.5473	28.4837	57.3168	41.3282	55.3774	56.9345	74.69	69.8178	73.6221	67.7842	62.2968
					37.5	25.7119	52.7851	28.88	57.0008	40.4616	54.1203	56.5599	76.1014	68.1636	72.4761	68.6274	59.8638
					37.6	25.819	52.2424	28.0069	56.3131	41.3775	53.8936	55.1804	76.5203	68.4413	71.7485	70.4176	60.4139
					37.7	25.2483	51.5973	27.9368	56.1835	40.8207	54.9764	56.1582	76.0754	68.563	71.465	67.4865	61.0297
					37.8	25.1152	51.5722	26.4343	56.4381	40.7748	54.5276	55.838	73.6568	67.3926	71.4732	66.1329	61.908
					37.9	26.1227	51.8478	27.802	56.218	39.9771	55.4667	54.2163	73.1782	69.6589	70.92	68.7317	60.6434
					38	24.4816	50.9126	26.9408	55.5409	39.508	52.7932	57.1164	74.605	67.1409	69.43	68.7261	60.7518
					38.1	24.9796	50.5703	26.6822	54.1154	38.4875	52.5065	54.9223	73.681	67.3897	70.7913	65.3502	60.448
					38.2	25.0268	51.5514	28.0809	54.0359	41.0329	52.1384	54.4709	72.8521	67.8806	71.1419	65.3395	58.924
					38.3	24.5794	50.6281	26.2731	54.1691	40.384	52.5464	54.387	73.0943	66.7268	70.8233	64.9136	60.4618
					38.4	23.7259	50.1012	26.1987	54.6735	37.5429	52.1713	54.4154	73.1168	66.904	70.519	65.4042	59.5784
					38.5	23.748	48.7017	26.2013	54.1973	38.3645	51.8834	55.0475	72.7475	68.1636	69.1639	65.0139	59.7682
					38.6	23.0859	50.0251	24.8846	54.0402	38.6997	52.3111	52.8114	71.1193	66.4426	72.207	65.7421	58.7983
					38.7	23.7837	48.7093	25.0841	54.8125	39.4645	52.0949	54.569	71.7178	67.1226	70.5119	65.9538	57.7836
					38.8	24.1044	48.6566	25.2057	52.9339	38.164	51.6093	52.4847	71.6073	65.0082	71.1108	65.0022	59.4262
					38.9	23.3223	48.2041	25.1202	52.8787	37.8115	52.0229	53.1505	72.6412	66.5756	69.3491	66.313	57.0686
					39	22.3574	48.0229	24.285	53.2116	38.173	51.504	54.1342	70.8352	66.0344	68.1813	64.4953	59.2323
					39.1	22.7444	47.7852	24.2008	52.2059	37.1783	49.8858	53.3171	71.2635	66.2701	69.4743	65.7614	57.0539
					39.2	22.7916	46.825	24.5827	52.3156	36.1229	49.7981	53.2243	70.9421	67.161	68.5797	63.9167	58.3591
					39.3	22.5998	47.3638	23.3448	51.971	36.7033	49.9136	52.5314	71.1961	63.7457	69.7272	64.1864	57.0589
					39.4	22.4501	45.6551	23.7743	53.2214	36.6304	49.6427	53.0123	69.77	65.2747	68.6901	63.7249	58.2003
					39.5	22.0193	46.7956	23.9048	50.8764	34.999	50.1239	52.4132	70.8346	66.5005	69.8112	64.2969	58.5866
					39.6	22.2285	46.6204	22.8808	51.839	35.6745	49.5941	51.7267	69.7889	65.7745	68.2052	64.8052	56.5002
					39.7	21.8015	45.6444	22.1506	50.8271	36.4057	48.6722	51.9884	71.7586	64.5143	66.9518	63.1997	58.0233
					39.8	20.6538	45.7103	23.1504	50.2377	35.1721	47.6243	50.6893	69.5638	65.4921	66.9661	62.9585	58.5499
					39.9	20.7192	45.0078	22.0073	50.8988	34.82	49.4284	51.602	69.2932	62.6185	67.3152	62.7891	57.4905
					40	20.6869	45.8494	22.1187	50.1539	34.3583	48.6824	51.0491	69.5094	64.0937	67.3172	63.6175	55.7807
					40.1	20.9293	44.8428	22.4002	49.6017	34.345	48.536	52.2029	69.0291	64.0021	66.3519	63.0837	57.1821
					40.2	19.8768	43.8345	22.0107	50.002	33.3593	48.2219	50.6846	69.4007	65.1346	65.4725	61.4701	55.2377
					40.3	20.587	44.7982	21.844	49.7298	34.7926	47.4845	51.9187	69.2873	63.1821	67.4434	63.4399	56.7292
					40.4	21.3563	43.9451	21.6122	49.1898	33.189	47.0933	49.477	67.2509	64.623	66.4745	61.4309	55.6463
					40.5	20.1639	43.9625	21.1036	49.3452	33.1369	47.2025	49.7748	68.9216	62.4489	66.3239	62.6853	55.6499
					40.6	19.1228	43.0448	20.4538	48.042	34.0627	47.356	51.377	67.6337	64.2875	67.451	63.1463	55.1771
					40.7	20.8677	43.8311	20.6048	48.4093	32.647	46.9864	49.9106	68.6593	62.6522	64.3983	61.8426	55.8697
					40.8	19.6799	44.0008	20.322	48.0157	32.6125	47.0032	50.4695	67.6561	62.3432	63.9775	61.5627	54.8657
					40.9	19.9044	43.0193	19.8151	48.3431	32.0275	46.2349	50.2746	69.3818	63.7676	64.3922	62.068	54.6352
					41	20.1137	42.6659	19.7606	47.8258	32.3521	46.7878	49.8303	67.6715	62.866	65.0064	62.0181	56.8447
					41.1	19.2483	42.2942	19.0113	47.8113	33.5164	44.952	49.2436	66.2424	63.0409	64.239	61.0492	53.5864
					41.2	19.7752	42.1615	19.5267	46.5558	31.545	45.8566	48.9831	67.3643	63.341	62.8961	63.5539	55.9364
					41.3	19.2389	41.8294	18.9437	47.7514	31.5246	45.8452	50.7129	66.64	61.4027	64.1189	64.1091	54.9848
					41.4	18.2221	41.6907	19.3605	47.1017	30.7673	46.1558	48.6452	67.2154	62.5931	64.9046	61.8706	56.0824
					41.5	18.6907	41.0086	17.7734	47.5035	31.7772	45.1904	49.7245	67.3962	59.8625	64.2996	60.8701	53.7233
					41.6	17.8764	40.9512	18.8676	46.4896	31.8775	45.4395	47.951	66.1449	62.1695	63.0167	59.2957	53.679
					41.7	17.7998	40.5855	18.4746	45.8333	30.3831	44.7279	48.4041	66.3523	60.2583	63.8284	61.5759	55.5099
					41.8	18.4624	40.568	18.1803	46.0424	30.5096	44.9097	48.6641	65.0827	60.9028	62.6605	59.7552	53.9523
					41.9	17.6276	39.9846	18.5678	45.4072	30.6071	43.9099	46.8781	63.5998	60.6069	64.6354	61.0381	53.8912
					42	18.0928	39.2718	17.6364	45.6281	30.1579	44.5858	48.4797	64.9876	60.5177	61.3395	61.2004	53.4404
					42.1	17.9287	39.345	17.9992	45.173	30.5147	44.0332	47.1865	64.7773	60.5537	63.547	61.9535	55.1573
					42.2	18.2268	39.877	17.4633	45.4566	28.2324	43.2504	47.3041	65.6244	61.0458	62.4804	58.3517	53.5543
					42.3	16.9063	39.4589	17.7925	44.951	29.4346	44.0129	47.9067	64.4695	60.8999	62.2972	61.5362	53.2449
					42.4	17.9448	38.6526	18.191	44.5308	28.857	44.4245	46.2944	64.6112	60.5395	60.7054	60.2666	54.1436
					42.5	16.8447	38.7373	17.0963	44.4176	28.4333	43.7908	49.0658	64.5658	59.1866	62.1583	59.8936	52.9218
					42.6	17.3873	38.6488	16.7383	44.2199	28.1454	43.6365	48.2358	65.3267	59.1925	62.8178	59.6091	53.0022
					42.7	16.5457	38.2844	15.4238	44.3984	27.5576	42.8502	47.3933	62.7526	59.3916	62.1908	60.6808	53.1243
					42.8	16.3969	38.5	17.1567	43.6896	28.1909	43.0389	46.9851	63.9998	58.5291	62.3099	56.0425	52.6429
					42.9	17.238	37.6541	15.6619	43.9614	27.8063	43.3013	46.7092	61.3921	59.2699	61.1995	59.141	52.9671
					43	16.3109	36.9937	15.6845	42.7987	28.5269	42.9888	47.5741	62.3734	59.3331	60.3055	58.7023	53.2373
					43.1	16.9727	37.5427	16.3096	43.9183	28.0327	41.87	46.8728	63.5585	58.0824	61.2168	58.3828	53.1152
					43.2	16.7724	37.8702	16.7438	43.4092	26.8958	41.908	48.4898	63.1674	59.7136	60.7304	58.0296	52.6358
					43.3	14.9922	37.3905	15.5709	42.7854	27.2322	42.3791	47.795	64.6077	57.8455	62.002	58.4698	53.7207
					43.4	15.9865	36.4174	15.9192	42.3574	27.3391	41.3644	46.3447	63.985	59.42	61.3522	60.261	52.4307
					43.5	15.0198	35.7281	15.6003	43.1104	27.3227	40.8722	46.8592	62.9895	59.3373	61.2464	58.8952	51.7326
					43.6	15.5055	36.3681	14.3823	42.5817	26.7893	42.446	46.0475	61.0541	58.2656	59.9253	57.3131	51.8715
					43.7	15.8699	35.3466	14.2169	42.5641	26.0151	41.7509	46.2354	63.0587	58.1894	60.392	57.9736	51.2166
					43.8	15.3086	35.9424	14.1008	42.245	26.0985	41.4623	45.5908	62.2073	56.9351	61.7883	55.1204	53.2154
					43.9	15.1517	35.7332	14.5579	42.1909	24.6401	41.1733	45.7686	60.871	56.9523	59.0928	57.0261	53.1091
					44	15.2006	35.8374	13.6887	40.9664	24.8273	40.7006	44.5818	62.5045	58.2154	60.4841	59.2453	50.8782
					44.1	14.5316	34.8308	13.5152	42.5246	25.4073	40.3082	45.042	60.757	58.0931	58.2501	57.0953	51.5015
					44.2	14.4487	35.1127	14.0008	40.7146	26.3906	41.1498	46.4356	60.5059	57.5011	59.8816	56.9421	50.1149
					44.3	14.0596	34.0351	14.3653	41.6031	24.8508	40.5025	45.8667	62.2995	56.134	60.5477	56.9045	51.0726
					44.4	15.8125	34.7963	12.5855	40.5297	25.3341	39.9029	45.0473	60.3913	56.5257	58.7916	57.6189	52.0323
					44.5	15.3975	34.4259	13.6291	39.8546	26.0292	40.4629	45.5577	60.91	58.1013	59.7889	57.2185	50.6634
					44.6	15.6773	35.4649	12.3019	40.8391	25.1645	39.7455	45.1465	60.6589	56.4808	58.9539	56.8831	50.1607
					44.7	14.1587	34.6556	12.791	40.8923	25.1692	39.9256	45.3693	60.8633	57.7439	58.0425	55.814	50.4299
					44.8	13.4804	34.5863	12.8458	39.4042	23.7782	39.9934	44.2456	59.2705	55.4895	57.3743	56.217	50.3922
					44.9	14.0651	35.0149	13.0159	40.1471	24.2403	39.9444	44.6101	59.8164	55.4936	59.1193	55.3631	52.3163
					45	14.6409	31.7395	11.3259	39.8248	23.9086	39.4299	44.2556	59.3379	54.3274	58.5091	55.8532	51.1901
					45.1	13.8112	34.5442	12.9708	39.2213	22.903	39.1213	43.809	58.4281	56.6462	58.2471	55.7697	49.4248
					45.2	13.8495	33.0685	11.567	39.553	23.7144	39.4937	43.7736	58.086	56.2634	58.4303	55.8109	49.5047
					45.3	13.8414	33.026	12.0165	38.518	22.9547	38.7042	43.3529	58.5374	56.1252	56.7449	57.5991	47.9679
					45.4	12.3164	33.7953	11.6899	39.3224	23.3212	38.1892	43.799	58.0884	56.3828	57.3189	55.6567	50.4568
					45.5	13.3324	32.3306	10.6893	38.3907	22.4307	38.4802	42.6611	60.2276	54.5366	57.0568	55.9895	50.0665
					45.6	13.141	31.9152	10.4095	38.0912	22.5141	38.1618	43.5591	58.281	55.2502	57.4466	55.2181	49.4823
					45.7	13.5684	31.4125	9.87916	38.9218	22.8924	37.7698	43.4923	59.2936	56.8188	56.1403	56.5493	48.0204
					45.8	12.9076	33.4053	11.058	38.3743	21.0925	37.5525	42.7155	58.6142	55.2136	57.6634	56.7915	48.6478
					45.9	12.6528	31.7059	9.97527	38.9492	22.2364	38.4285	42.286	57.9649	53.6456	57.1703	55.1306	50.2512
					46	12.4695	31.703	10.7909	37.8957	21.875	37.1636	42.5412	57.4692	55.9887	56.6975	56.4236	49.0529
					46.1	13.2843	32.3005	11.0652	38.0951	22.061	38.1078	42.9264	57.4645	53.6226	56.8706	55.7728	51.1611
					46.2	12.5456	31.9509	9.39733	37.1497	22.948	37.5803	43.8232	57.0096	55.148	55.7673	53.18	49.204
					46.3	12.3781	32.4918	10.0731	37.5946	20.9226	36.5147	42.2127	56.8318	53.6262	56.0457	56.6811	49.1078
					46.4	12.5091	31.6932	9.27231	38.1385	21.9098	37.4468	43.5272	57.7008	54.9649	56.5739	54.0696	48.2208
					46.5	12.3024	29.8764	10.2751	37.7528	21.3835	36.6185	43.6093	57.7339	53.5482	57.5107	54.9779	48.7796
					46.6	12.1808	31.589	9.4624	37.4971	21.0808	36.5398	41.1499	56.7993	54.6949	54.285	56.8628	50.1612
					46.7	12.9518	31.3109	9.74137	36.3418	20.8932	36.9318	42.3994	56.7184	54.035	56.2625	52.6941	48.0158
					46.8	11.8784	30.1899	9.89064	36.5807	20.3963	35.5005	43.8137	57.087	53.5369	55.4381	54.6258	47.9232
					46.9	12.367	30.8516	8.57998	36.4147	20.6763	35.8341	41.7241	55.7956	53.7874	56.6273	53.8406	49.146
					47	11.7576	29.5094	8.53362	36.2071	21.2797	36.2778	43.4847	56.2522	53.2067	55.8177	54.0065	46.9945
					47.1	11.7547	30.6968	8.95548	36.8102	21.2112	36.3134	40.5183	57.308	53.4796	56.1006	53.093	48.4101
					47.2	12.2705	29.919	8.79261	35.6103	18.9947	35.0243	41.6686	56.4182	52.6159	55.2905	53.9886	47.8484
					47.3	11.5973	30.6109	7.4173	36.4946	19.3166	35.8592	40.7381	56.0614	53.0283	52.8708	53.4024	47.7481
					47.4	11.9486	29.2866	7.07113	35.465	20.0121	35.3556	42.2623	55.0027	54.1124	53.538	54.7367	46.5757
					47.5	11.4693	29.5141	8.42518	35.1823	18.7703	35.9516	42.0331	56.6469	52.929	53.6016	54.0579	47.1537
					47.6	11.2482	28.5181	7.95781	35.026	19.8308	35.2765	42.0762	56.1258	51.7717	54.5069	52.3994	48.9821
					47.7	11.4574	28.8499	7.87531	35.5339	18.7026	35.6908	40.5821	56.2723	51.9826	55.2447	53.0752	45.7579
					47.8	10.7574	29.2534	6.81342	35.494	18.5886	34.9612	41.5794	54.4551	52.236	54.5501	53.924	47.2555
					47.9	10.1425	29.3032	7.24124	35.151	19.5884	34.5739	41.5386	54.7115	52.444	52.9095	54.0243	47.6697
					48	10.9662	28.3974	6.83384	34.4222	18.7566	35.3285	40.793	54.8987	51.4798	53.8239	52.9399	47.8285
					48.1	11.4068	28.3191	7.66608	35.2708	19.4521	33.8287	40.8988	55.252	52.2112	52.6591	55.4644	47.8448
					48.2	9.41612	27.458	7.62781	34.2271	19.0848	34.4517	41.3974	52.5007	52.5876	53.4509	53.1577	46.5339
					48.3	10.2331	27.3074	7.93953	34.4551	18.0995	34.261	40.539	53.5157	50.7378	52.5024	53.6502	45.9447
					48.4	10.99	27.4388	7.35436	35.2066	18.4151	34.2657	39.6286	53.4879	51.4621	53.5924	52.1374	46.4958
					48.5	11.0972	28.1107	6.80534	34.4186	18.5197	33.5248	39.81	53.807	53.0507	54.0758	52.6381	46.3044
					48.6	9.40932	28.2868	6.77472	34.3799	18.1484	32.7067	40.6589	52.8901	50.0826	53.138	54.0884	45.9818
					48.7	9.96982	26.8681	6.25377	33.4439	18.4817	32.9338	40.1385	53.8424	50.3532	52.0246	54.4705	45.8266
					48.8	9.75506	27.3529	7.43176	33.1017	17.8367	33.6297	39.4904	54.5076	52.1072	53.8545	53.7189	46.9151
					48.9	9.64662	27.3015	6.64034	34.7104	17.8904	33.1246	40.2696	53.4165	50.7112	52.9232	52.8737	46.2927
					49	10.0668	26.3191	6.23421	32.945	17.2015	33.3854	40.5922	54.344	50.355	52.7166	52.5623	46.2953
					49.1	11.1019	27.3878	5.14979	32.7253	17.5685	32.375	41.2149	53.1524	50.2049	53.0718	51.857	45.0531
					49.2	9.56837	27.4074	6.24825	33.2289	17.6946	33.7754	37.9088	53.6262	50.3715	53.858	52.9399	45.8409
					49.3	9.50585	25.7348	4.67604	33.169	17.102	32.5187	38.7566	53.215	50.7124	52.9726	51.7191	45.6633
					49.4	10.4946	26.0325	5.52955	32.9156	17.6444	32.1455	40.6885	53.5169	48.5974	52.4149	52.5338	44.9854
					49.5	9.77037	25.9283	5.30586	33.5755	16.423	32.4576	39.8614	52.8936	51.2666	53.6601	50.6805	46.0088
					49.6	9.05422	26.1367	5.50105	33.1577	16.5256	32.0124	38.5628	51.8373	50.866	50.8313	49.7131	46.9166
					49.7	9.15501	25.4107	4.66881	32.1305	16.0792	32.3135	39.1359	53.1075	50.1931	51.449	50.1294	45.8515
					49.8	9.70743	25.9899	4.23249	32.0126	16.8189	32.1585	40.259	51.5502	49.9255	51.274	51.2041	45.678
					49.9	9.3753	25.8428	4.58631	31.6433	15.1248	31.0208	39.8206	53.007	48.4202	53.0026	51.5766	46.8586
					50	8.82883	25.3495	4.42343	31.2881	15.3226	31.7915	40.7162	53.026	50.215	51.6353	51.7466	44.1753
					50.1	9.05039	25.85	4.54931	32.1254	15.6919	32.1263	38.8328	51.7829	48.9844	51.7299	51.2372	46.1095
					50.2	9.67001	25.7097	4.05813	31.5031	16.0216	31.3353	39.4407	50.6451	51.0285	52.1681	52.1531	44.1672
					50.3	8.79821	25.2576	4.21505	32.0619	15.6648	31.6153	38.5404	51.5431	50.3686	49.8827	51.5827	46.7751
					50.4	8.825	24.7945	4.21122	30.7622	15.901	30.6292	40.1822	50.3225	47.9351	52.1839	50.5451	44.7142
					50.5	8.55326	23.5817	4.13042	30.5538	14.127	30.7725	39.3279	50.7124	49.441	51.6333	51.0112	45.132
					50.6	8.32659	24.8507	2.58203	31.7616	15.0602	30.8285	38.0985	52.3891	47.726	50.699	50.2627	44.991
					50.7	8.5758	24.5815	4.30478	30.8899	14.6792	30.9167	38.4541	52.4966	47.2693	50.4761	50.0362	43.4883
					50.8	8.65532	24.8966	3.18591	30.2868	14.6396	31.255	37.0032	51.2341	49.4345	49.9753	51.344	42.3739
					50.9	8.04975	24.2123	3.81658	30.7265	14.6467	30.816	38.1605	49.8983	49.0688	50.556	50.367	45.0363
					51	8.91686	24.9833	2.95967	31.6801	14.3091	30.5513	38.4405	52.063	48.3469	50.0552	50.4535	44.647
					51.1	8.04464	24.0745	3.41343	30.1712	15.0586	31.3083	37.8102	50.3231	48.0237	49.44	50.1019	43.8023
					51.2	8.83223	24.2191	3.18123	30.819	13.5858	29.965	38.0855	51.5189	46.4381	50.7865	49.9538	44.1865
					51.3	7.16052	23.4685	2.59989	30.3044	14.8526	30.5963	38.5646	51.354	47.9121	48.7418	51.0896	44.8867
					51.4	7.48287	23.1526	2.80572	30.5198	14.0028	30.7334	37.4971	50.7934	46.0966	50.67	49.5207	44.3555
					51.5	8.11481	24.2753	2.67091	30.2378	15.0109	30.4373	37.8799	50.8513	47.3113	50.2247	49.2638	44.8094
					51.6	7.11629	22.5959	3.28245	31.059	13.1096	29.8448	37.2684	50.1157	48.946	50.3641	49.3426	44.4817
					51.7	7.80479	22.92	2.69473	29.8067	13.5059	29.8687	36.4443	49.613	46.4328	48.8339	50.3909	43.3128
					51.8	7.06313	22.0052	3.07577	30.3154	13.9688	29.9835	37.7168	49.5291	46.8871	48.5022	48.6338	43.2288
					51.9	8.53582	23.3295	2.23374	30.3902	13.0583	29.8155	37.0729	47.9818	46.5036	50.3972	50.3726	43.6624
					52	7.78736	22.3982	2.45658	29.3665	12.8241	30.3958	38.3714	50.6876	47.3349	47.4651	48.1473	44.0405
					52.1	7.16562	23.3771	1.35727	29.5686	14.0216	29.3404	36.1873	49.7607	46.0789	49.3337	48.7096	43.8176
					52.2	7.86518	22.4177	2.60372	29.9539	13.5407	29.0882	37.7221	48.6406	45.6641	50.043	48.5086	42.3683
					52.3	6.74035	22.7145	2.98986	29.6007	13.0297	29.0502	37.7245	50.5689	46.0694	48.8864	49.3716	43.5484
					52.4	6.89302	21.3801	2.01345	28.8202	13.2055	28.4053	36.4904	48.1331	47.2463	47.3669	47.8669	42.9749
					52.5	7.39356	21.503	1.87269	28.6831	11.8905	29.7183	35.6828	49.0122	47.0678	48.4538	50.5644	42.5418
					52.6	8.9041	23.23	1.85568	28.7051	11.8067	29.1043	36.8005	48.5868	47.2433	47.5078	47.9794	42.0192
					52.7	7.4986	21.4239	1.71066	29.2373	11.8306	28.6575	36.7255	48.4604	45.1951	47.5628	47.5626	43.8318
					52.8	7.75163	21.7534	1.88502	27.6689	12.4615	30.0849	36.1536	50.0029	46.1125	48.6828	47.4155	43.643
					52.9	6.62298	21.7322	0.826113	27.9959	11.9187	29.1458	36.6109	47.9346	46.1504	48.6345	47.5428	44.2878
					53	6.99764	21.8759	0.110391	27.9109	11.5424	28.184	36.1424	47.5145	46.4865	47.2305	46.9942	44.0781
					53.1	6.1301	22.0405	0.26859	28.8676	11.3301	28.0982	37.0953	48.9401	46.8392	47.0753	47.7209	42.0956
					53.2	6.91684	21.4018	1.45891	28.118	11.6258	27.411	35.808	47.547	43.9231	48.29	47.7865	43.0415
					53.3	6.88579	21.2027	0.921798	26.8919	11.6857	28.4491	34.9183	47.2906	46.6525	47.8554	46.1123	43.3006
					53.4	6.54175	20.6414	0.113368	27.5941	10.5167	28.119	35.0075	47.0318	45.2211	46.8499	47.7814	41.7841
					53.5	6.72079	20.5589	0.0563827	28.1204	10.684	26.8275	34.7558	47.6055	44.4808	47.4524	46.6451	40.9791
					53.6	6.79904	22.2731	0.366401	26.9788	11.2588	27.0162	36.208	47.2469	46.7648	47.6015	49.0755	42.5266
					53.7	6.62213	20.641	-0.218339	27.1641	10.3554	27.653	35.3566	47.8607	44.5535	46.1909	48.3722	42.9499
					53.8	5.84304	20.3696	0.577758	27.9559	10.185	27.1823	35.6361	46.9285	44.0159	47.6915	48.4771	41.2071
					53.9	5.43734	20.3292	0.934981	27.4147	11.1132	27.2763	35.1587	47.6002	45.9566	46.8463	47.9565	43.2583
					54	6.12074	19.7449	0.230316	27.1367	11.7393	27.4008	34.5945	47.1612	44.2114	48.1577	46.2039	41.5114
					54.1	6.15221	20.7579	-0.441178	25.8953	10.1764	26.5279	34.0717	46.7749	44.9788	46.7873	45.3307	39.4357
					54.2	7.20559	20.072	0.13293	27.1159	9.39869	26.8968	34.5632	45.8834	45.0545	46.5405	46.7062	42.3337
					54.3	5.57385	19.3851	1.20035	26.664	10.8567	26.3955	36.2003	46.7004	44.2339	46.4952	45.5113	42.0406
					54.4	7.2613	20.1162	-1.57706	27.1065	10.4521	26.6207	34.3027	47.264	45.1129	46.8407	46.296	42.9352
					54.5	5.35441	19.2797	0.227765	26.5293	10.4835	26.5083	34.6087	48.9141	44.6155	47.66	46.0787	41.5139
					54.6	5.99571	18.9025	-0.540264	26.7494	9.62074	26.7166	34.4474	45.5596	44.1996	45.8596	47.641	41.1206
					54.7	6.61022	19.5242	-0.256187	26.1839	9.42415	26.3787	35.1221	45.9525	45.3664	45.5044	46.8227	39.5833
					54.8	5.95914	19.2759	-0.493485	26.8872	8.99142	25.4212	35.5061	45.6482	44.6498	46.258	45.4767	40.284
					54.9	6.28277	18.9284	-0.73376	26.5586	8.78935	26.0901	35.6898	47.9511	44.4135	46.5919	46.0742	41.1119
					55	6.03484	19.1887	-1.8386	26.8512	9.95713	25.4764	34.373	47.7101	44.4448	45.881	47.4501	40.4926
					55.1	5.44967	19.8682	-1.21771	25.8678	9.22443	26.3924	36.6457	44.8708	44.0684	47.205	45.7434	40.6234
					55.2	5.51814	19.5689	-0.664867	24.6891	8.74118	25.2779	34.2856	46.2869	43.7949	44.1498	45.2467	40.0799
					55.3	5.48582	18.2578	-1.20623	26.084	8.7216	25.9675	34.2838	44.9145	42.852	45.0886	45.6518	39.514
					55.4	6.52645	18.473	-2.05719	25.5224	9.21699	26.8592	34.6111	42.9483	42.7155	46.3089	45.6243	41.2926
					55.5	5.9702	18.0018	-1.15605	24.8042	8.10991	25.4169	34.4829	44.3054	42.3965	45.7512	46.9179	40.484
					55.6	5.499	17.7096	-2.61046	25.9638	8.76311	25.2767	33.28	45.1614	42.2459	45.6275	44.7104	39.312
					55.7	6.12244	18.9756	-1.6719	25.7277	7.98224	25.133	33.322	45.2235	43.1775	46.515	45.4991	39.8692
					55.8	5.82858	18.729	-1.38314	25.5784	8.77368	24.8596	33.5045	44.6522	43.789	46.7817	44.9796	39.7079
					55.9	4.93723	18.3165	-2.0321	25.197	9.05603	25.5309	33.3308	45.8083	42.149	45.367	44.4783	40.6722
					56	5.94171	17.6556	-2.10609	25.4535	8.41105	25.2544	34.2052	45.9655	43.3701	45.0118	46.869	40.1975
					56.1	5.63636	17.5599	-2.22602	25.1109	8.32294	24.6188	33.5293	45.8136	42.6186	44.7594	46.495	41.4635
					56.2	5.66443	16.194	-2.25026	25.0682	8.8896	24.7187	33.5677	45.3712	41.8802	44.5762	46.1973	41.7475
					56.3	5.75757	17.5948	-3.05188	23.8413	7.6854	24.5389	33.1241	45.2684	43.0777	44.8953	47.5224	40.401
					56.4	4.43669	19.0249	-2.15415	23.7927	7.97793	24.3008	34.4297	46.268	41.8961	44.6347	45.3317	40.4957
					56.5	5.5781	17.5242	-1.98106	25.7574	8.14593	25.1099	33.3887	44.4873	42.9353	45.3126	45.547	39.3008
					56.6	4.70291	16.5337	-2.22134	24.6041	7.17631	24.8091	33.5855	44.5181	41.3857	43.4715	46.8492	39.1706
					56.7	4.33378	16.5435	-1.37931	23.7148	8.63114	24.9474	33.8655	44.9168	42.5312	44.6383	45.3882	39.222
					56.8	5.22131	17.2312	-3.7272	24.2842	7.43203	24.6869	31.9703	44.1287	43.0913	44.2485	43.773	40.2952
					56.9	4.61573	17.0615	-3.06974	24.8728	6.33121	24.2859	32.2686	45.0379	41.9859	44.3335	46.1576	39.5817
					57	4.07947	17.2818	-3.50692	23.7966	6.29989	24.3537	33.4856	44.8394	42.6505	42.7265	43.8163	39.7196
					57.1	5.75119	16.6494	-3.26749	23.889	6.82151	24.1066	33.2275	43.3524	40.597	44.2918	44.3119	38.9945
					57.2	4.09775	16.5244	-3.21051	24.1475	6.78979	23.1788	32.5297	44.534	42.3386	44.7492	44.3425	38.6388
					57.3	5.59809	16.4372	-2.77759	23.8315	7.45161	23.2999	32.577	44.2611	40.6159	44.218	44.9959	38.0785
					57.4	4.84792	15.9065	-2.42717	23.8789	7.50369	23.0739	31.116	43.2254	41.0737	43.8999	43.7018	39.34
					57.5	4.86706	15.9715	-2.51605	23.7418	6.80663	23.3108	32.2243	42.7622	42.8815	44.7197	43.8819	37.3137
					57.6	4.46221	15.6671	-3.43079	23.2566	6.89474	23.1111	32.9575	42.5821	41.2149	43.5865	43.0591	38.5772
					57.7	4.23597	17.1308	-3.70211	22.7452	6.87516	23.1863	34.4846	41.6409	41.9605	44.6826	44.4788	38.2317
					57.8	5.01335	16.1782	-4.18351	23.2382	6.10017	23.1064	30.7107	42.409	41.2935	43.674	43.8784	37.1753
					57.9	4.79434	15.6509	-3.03019	22.8031	6.31281	23.8622	32.6698	43.2083	40.5911	42.7244	43.3089	37.8073
					58	5.23789	16.6435	-4.14311	23.5593	7.0694	22.6517	32.2887	44.2061	40.0499	43.3101	44.6071	39.083
					58.1	4.77435	16.4338	-3.51755	21.6541	6.82778	22.6694	31.155	42.8562	40.7311	43.2384	43.4993	37.9605
					58.2	4.2483	16.3037	-3.8837	22.7346	6.50235	23.0265	32.3885	41.0194	41.6563	43.2221	43.6138	39.1029
					58.3	3.17621	15.6968	-3.52605	23.1787	6.35158	24.3486	32.1534	42.7043	40.5125	42.9626	44.5201	38.9701
					58.4	3.69843	14.6388	-3.00042	22.7894	6.11035	22.7825	32.5492	40.2177	39.6305	41.9881	44.0712	38.7462
					58.5	4.10116	16.367	-4.42464	22.809	5.82369	23.4013	31.0244	42.5082	40.3418	43.1911	43.6392	38.161
					58.6	4.09478	15.2652	-4.44888	22.7236	7.22448	21.8623	31.8119	42.5868	41.0082	42.1448	43.3135	38.3314
					58.7	3.3361	15.613	-4.69468	22.6711	6.73301	23.2258	32.691	42.2571	40.0464	43.1478	42.7248	38.4134
					58.8	3.91276	14.7451	-3.34787	22.9159	5.93216	23.3089	31.0587	40.8765	42.5708	42.6715	41.9777	37.9269
					58.9	4.34271	14.4283	-4.06019	22.6261	5.39213	21.6116	31.4905	42.152	40.7116	43.0389	44.1369	38.625
					59	3.42031	15.596	-4.19967	21.5856	4.4276	21.8298	31.7121	42.855	41.6072	42.0614	43.3497	38.6062
					59.1	3.68822	14.8216	-4.80227	22.4546	5.4869	21.7628	31.8692	41.7898	41.4956	43.6597	42.798	37.8897
					59.2	3.12262	14.7064	-3.515	21.9987	5.05222	22.3326	31.0486	42.8621	40.5982	42.8852	42.7181	38.0409
					59.3	3.25786	14.5882	-3.60813	20.9461	5.08668	21.7734	32.1818	42.5041	39.2707	42.8807	41.8744	37.5854
					59.4	4.41245	14.518	-4.45611	21.6357	5.33339	21.2247	31.4084	41.5381	40.6058	42.4476	43.3858	39.2286
					59.5	3.83962	13.2856	-4.59559	22.5642	4.96841	22.7884	31.0031	41.0933	40.0452	43.4058	43.1227	37.6668
					59.6	3.79539	15.2971	-4.08783	21.9063	5.12584	22.1352	31.5284	41.6344	38.9641	41.7036	43.5339	38.8393
					59.7	3.14856	15.3217	-4.48035	22.0234	4.83096	22.1928	30.9919	41.8259	41.1783	42.1581	43.2041	37.8918
					59.8	2.36735	14.5507	-5.35724	22.502	5.06984	21.8368	31.91	42.0261	38.4513	42.414	44.1221	38.0358
					59.9	4.94191	14.0472	-5.14419	22.0246	4.22396	21.8137	30.9789	41.355	39.9335	43.0995	41.3416	36.011
	D	Deactivation rates 1/t				BRET B															Nb
					D2R	0.0484496	0.0628141	0.0618047	0.0521376	0.04649	0.0792393	0.0509165	0.0805802	0.0804505	0.0865801	0.0899281	0.0804505	0.093721	0.093809	0.085543	0.0610873	0.0434405	0.0521921	0.084246	0.10322	0.0901713	0.049975	0.0530504	0.0544662	0.069396	0.089847	0.094518	0.095511	0.088028	0.085106
					D2R + GPR158	0.0641849	0.0440723	0.0454752	0.0634921	0.0496278	0.0555864	0.0534188	0.0680272	0.0653168	0.0935454	0.0933707	0.086881	0.08726	0.0976562	0.0967118	0.0378788	0.0481	0.0397773	0.103445	0.0935454	0.0911577	0.0843882	0.0589275	0.0693481	0.085911	0.086806	0.08643	0.078431	0.091241	0.081367
					D2R + RGS7/Gb5	0.0984252	0.130225	0.150038	0.125203	0.115982	0.0937207	0.123183	0.124425	0.130446	0.157381	0.155279	0.205508	0.133387	0.156397	0.15387	0.135538	0.109733	0.0888889	0.16909	0.167504	0.146177	0.140017	0.130993	0.126008	0.174368	0.142837	0.158428	0.138504	0.130634	0.182582
					D2R + RGS7/Gb5 + GPR158	0.26469	0.177651	0.137419	0.180963	0.173853	0.280426	0.236407	0.123885	0.150852	0.174642	0.160308	0.180408	0.154655	0.186289	0.179437	0.067981	0.0652316	0.0854701	0.101781	0.123138	0.113792	0.110509	0.0728332	0.0968054	0.117925	0.122624	0.131165	0.190512	0.0934579	0.147427
	E	kGAP			log Nb20
					-10	0.120754	0.0944535	0.0926463	0.141311	0.162224	0.130244	0.135259	0.10274	0.115325
					-9	0.0799529	0.0550781	0.129812	0.145728	0.190973	0.0908357	0.101364	0.0951956	0.0851636
					-8	0.0884947	0.0877305	0.0651905	0.119654	0.101897	0.0707587	0.0616506	0.0676336	0.0774506
					-7	0.0951693	0.0958918	0.0392586	0.119205	0.0859282	0.0292355	0.0342436	0.0392676	0.0359986
					-6	0.0582711	0.0629707	0.0715113	0.130859	0.0338045	0.087774	0.0225836	0.0136066	0.0273036

## Sheet: figure 4
data source	Fig 4
	A	scheme
	B	EPM		vehicle								Nb20
				169.066	190.8	238.133	175.066	222.266	233.466	251.866	213.599	226.4	224.666	174.399	63.5998	220.932	216.666	218.4
		MB		vehicle								Nb20
				1	2	3	5	12	6	17	4	0	0	0	0	1	0	0
		TST		vehicle								Nb20
				326.92	359.16	359.36	354.88	344.56	344.8	357.68	132.48	115.84	91.2	116.12	74.68	106	87.16	182.16
		FST		vehicle								Nb20
				116.76	123.11	171.32	134.55	128.23	174.37	131.63	129.29	95.4	93.38	11.69	73.35	95.84	14.02	85.11
	C	Z-score		vehicle								Nb20
				-1.05313	-0.1333	0.905913	0.280516	-0.06601	0.383646	0.708911	-1.02655	-3.08647	-3.54226	-3.95994	-2.39299	-1.06948	-2.24067	-1.25596
	D	scheme		Stress-Nb20*												Stress-Nb20												Stress-Ketamine											No stress-Vehicle (control)
	E	MB		6	5	2	8	10	5	3	6	9	8	9	13	3	6	1	6	3	4	1	3	7	1	4	4	7	2	3	0	1	1	1	4	3	4	4
		ST		95	121	120	85	77	103	161	117	100	118	132	86	136	193	152	149	138	165	176	175	159	161	187	174	114	128	60	177	172	196	185	195	147	195	115
		TST		270.32	237.08	221.6	243.76	204.92	262.8	210.2	245.84	237.48	201.72	267.76	250.72	231.24	265.8	208.2	183.88	224.68	256.44	197.08	144.48	201	204.72	177.48	242.64	224.48	198.16	204.84	196.44	210.36	193.88	222.8	215.72	238.92	228.56	224.52
		FST		215	195	217	144	208	151	193	228	188	180	193	180	188	112	158	75	100	221	178	180	156	181	124	167	140	135	137	215	170	126	134	169	131	145	120
		Z-Score		1.74806	1.15915	0.987126	1.2548	1.65666	1.10757	0.593665	1.55966	1.53257	1.05685	1.60609	1.94914	0.833138	0.442549	0.215896	-0.154185	0.132768	1.1708	0.159348	-0.0242246	0.58094	0.313008	-0.195532	0.633123	0.862498	0.183754	0.682265	0.343218	0.212523	-0.34969	-0.0354177	0.352759	0.409407	0.264445	0.477902	0.337779	-0.182448	-0.2936	0.350441	0.424046	-0.670795	0.120918	0.229386	-1.10917	0.430316	0.556536
[truncated: 13 more columns]

## Sheet: figure 5
data source	Fig 5
	A	scheme
	B	Ephys traces	Stefano
	C	Ephys AP number/ramp		Ctrl	NB-20	NB-20*
				3	10	1
				6	15	4
				1	9	3
				4	9	4
				4	6	4
				3	5	1
					9
					8
	D	Ephys Rheobase current		Ctrl	NB-20	NB-20*
				164.795	86.6699	191.52
				131.786	74.4629	105.414
				180.022	47.245	168.218
				135.722	111.803	150.197
				159.661	86.3596	170.898
				123.903	108.064	190.2
					88.4668
					92.7079
	E	Ephys Resting membrane potential		Ctrl	NB-20	NB-20*
				-81.7108	-78.6549	-71.0288
				-83.8732	-72.8291	-79.605
				-73.129	-73.2309	-68.0652
				-63.1677	-70.0495	-88.2399
				-77.8625	-62.5376	-80.9471
				-72.6689	-73.6073	-72.6536
					-66.9437
					-71.9964

## Sheet: figure S7
data source	Fig S7
	A	flow cytometry histogram (FCS files)
	B	flow cytometry binding percentages			ctrl			Nb20			Nb20*
					4.11417	4.69083	2.23776	100	100	100	8.64173	9.46695	2.7972

## Sheet: figure S9 
data source	Fig S9
	A	Nb20 sequence	MAEVQLQESGGGLVQAGGSLRLSCAASGSIGNIYIMGWYRQTPGPQRELVATIRTVRWTKYEDYADSVKGRFTISDDDAKNTVYLQMNSLKPEDTAVYYCNYKDYNAPSDGYWGQGTQVTVSSEPKTPKPQAAA
	B	EL score		Caplacizumab	Nb20
			1	0.01664	0.017687
			2	0.068273	0.033005
			3	0.144394	0.059603
			4	0.025618	0.012085
			5	0.003205	0.001725
			6	0.000666	0.000574
			7	0.00102	0.002231
			8	0.001885	0.008874
			9	0.011442	0.037544
			10	0.007764	0.022095
			11	0.013664	0.03121
			12	0.002881	0.006086
			13	0.000488	0.000896
			14	0.001489	0.001372
			15	0.015887	0.011028
			16	0.04229	0.021514
			17	0.047295	0.046377
			18	0.017482	0.017352
			19	0.0141	0.012695
			20	0.003759	0.00257
			21	0.000865	0.000592
			22	0.000309	0.000158
			23	0.000747	0.000195
			24	0.000773	0.000193
			25	0.000819	0.00028
			26	0.001213	0.000429
			27	0.001695	0.000939
			28	0.005509	0.002355
			29	0.008362	0.006044
			30	0.013508	0.008172
			31	0.00503	0.00891
			32	0.007272	0.006655
			33	0.075384	0.033211
			34	0.194782	0.093366
			35	0.190885	0.089842
			36	0.092375	0.058521
			37	0.03537	0.021402
			38	0.003872	0.002335
			39	0.001384	0.001099
			40	0.001593	0.003463
			41	0.007098	0.006009
			42	0.013266	0.008317
			43	0.032988	0.009105
			44	0.322999	0.004457
			45	0.54681	0.004672
			46	0.606552	0.011328
			47	0.258612	0.012122
			48	0.015395	0.002709
			49	0.001889	0.003138
			50	0.003906	0.00348
			51	0.001355	0.001766
			52	0.000558	0.001869
			53	0.000486	0.002946
			54	0.000758	0.002835
			55	0.003008	0.004466
			56	0.012765	0.002615
			57	0.022379	0.006459
			58	0.022218	0.010093
			59	0.00471	0.013666
			60	0.001698	0.003819
			61	0.001003	0.002182
			62	0.000981	0.003194
			63	0.001295	0.001381
			64	0.001027	0.001151
			65	0.010192	0.001433
			66	0.016334	0.001158
			67	0.024098	0.002308
			68	0.024553	0.004485
			69	0.020128	0.005738
			70	0.002686	0.003417
			71	0.00065	0.002445
			72	0.000904	0.000567
			73	0.001424	0.000386
			74	0.004311	0.000682
			75	0.048339	0.00077
			76	0.311246	0.000801
			77	0.910076	0.00329
			78	0.97613	0.016818
			79	0.980204	0.22207
			80	0.896695	0.573117
			81	0.512524	0.644824
			82	0.333484	0.242014
			83	0.173634	0.094778
			84	0.038776	0.118785
			85	0.008863	0.051965
			86	0.00342	0.011434
			87	0.000563	0.003742
			88	0.000533	0.001266
			89	0.012736	0.000909
			90	0.211139	0.000908
			91	0.456362	0.001119
			92	0.673943	0.00116
			93	0.706041	0.002249
			94	0.787065	0.004789
			95	0.504986	0.008005
			96	0.1219	0.010052
			97	0.003113	0.003403
			98	0.008484	0.00281
			99	0.010999	0.002386
			100	0.022837	0.001395
			101	0.007032	0.001856
			102	0.001898	0.002124
			103	0.000851	0.001172
			104	0.017965	0.000714
			105	0.187553	0.000817
			106	0.29343	0.004227
			107	0.458189	0.036324
			108	0.140627	0.106217
			109	0.010968	0.16518
			110	0.00035	0.062918
			111	0.000608	0.008379
			112	0.001271	0.002566
			113	0.003691	0.0013
			114	0.021078	0.002618
			115	0.05693	0.007513
			116	0.088718	0.00932
			117	0.026414	0.002765
			118	0.005817	0.001361
			119	0.002415	0.000494
			120	0.004885	0.000674
	C	MHC class II binders	NetMHCIIpan version 4.0 analysis results
					Number of strong binders (SB) :	Number of weak binders (WB) :
				Nb20	0	2
				Caplacizumab	5	12

## Sheet: figure S10
data source	Fig S10
		MB	vehicle								Nb20
			1	4	6	6	12	7	7	16	2	0	0	0	1	0	0
		TST	vehicle								Nb20
			336.08	355.24	355.8	339.72	354.24	357.16	356.48	357.44	91.16	113.72	91.12	57.52	72.68	88	115.68
		EPM	vehicle								Nb20
			264.132	248.532	261.333	253.332	242	264.266	287.333	260.266	256.933	192.799	266.533	239.199	142.933	182.4	245.6
		FST	vehicle								Nb20
			188.6	151.66	158.38	143.47	158.97	149.36	155.88	173.29	93.38	37.92	13.75	91.2	107.11	70.76	46.44
		Emotionality	vehicle								Nb20
			-0.02661	0.885077	1.39255	0.917751	-0.15518	0.690181	1.14733	1.2721	-2.16652	-4.47741	-3.60612	-2.72798	-1.70853	-1.95864	-1.77768

## Sheet: figure S11
data source	Fig S11
	A	MB	naive																																				Nb ctrl
			5	6	4	4	9	8	5	5	10	7	6	8	8	5	5	6	9	1																			5	4	3	5	4	3	11	7	5	2	9
		TST	naive																																				Nb ctrl
			243.8	351.44	355.84	346	339.76	346.76	354.92	354.84	354.48	355.92	359	356.36	152.16	358.64	355.92	360	292.88	352.96																			351.24	203.64	218.84	356.76	355.6	296.16	343.92	327.28	302.44	358.76	357
		EPM	naive																																				Nb ctrl
			203.333	224	166.399	208.132	194.799	174.399	203.333	224	166.399	208.132	194.799	174.399	260	240.266	214.8	258.132	224.799	174.399																			186.267	200.4	186.799	193.999	191.866	163.466	181.066	186.799	237.733	191.733	193.999
		FST	naive																																				Nb ctrl
			156.79	135.7	147.55	127	147.44	135.12	123.11	171.32	134.55	128	174.37	131.63																									122.46	132.8	145.67	153	147.39	136.66	137.44	130.76	146.29	149	136.4
[truncated: 25 more columns]

## Sheet: figure S12
data source	Fig S12
	A	NSF	Saline																		Nb20																		Nb20*CTRL
			97.83	88.19	62.48	103.78	66.47	58.61	83.64	91.32	60.14	59.6	86.7	94.88	145.16	55.92	62.48	82.94	127.85	93.35	14.26	30.76	20.79	35.82	57.14	16.92	23.92	28.36	51.69		19.23	34.39	21.12	17.95	28.93	20.6	31.26	47.6	35.26	61.84	31.54	44.45	60.73	87.7	114.69	70.04	86.39	56.36	44.58
	B	NOL approaches ratio	Saline																		Nb20																		Nb20*CTRL
			57.1429	66.6667	50	44.4444	40	78.5714	60	53.8462	57.1429	75	66.6667	100	34.7826	66.6667	54.5455	50	45.4545	52.9412	50	41.6667	53.8462	54.5455	56.25	53.3333	50	44.4444	59.375		55.5556	46.6667	40	50	50	60	61.5385	45	88.8889	36.3636	61.5385	40	64.7059	61.5385		52.9412	47.619	61.5385	34.7826
		NOR approaches ratio	Saline																		Nb20																		Nb20*CTRL
			68.75	80.9524	77.7778	44.4444	71.4286	75	56.25	88.2353	63.1579	55.5556	61.5385	44.4444	66.6667	66.6667	66.6667	70.8333	75	64.2857	87.5	76.9231	73.6842	82.1429	84.6154	87.5	65	70.8333	78.2609		72.5	70.9677	68.4211	78.9474	92.3077	73.3333	66.6667	90.9091	61.5385	71.4286	80	85.1852	66.6667	75		60	56.5217	58.3333	84.2105
[truncated: 7 more columns]

## Sheet: figure S13
data source	Fig S13
	A	OF	Saline																		Nb20																		Nb20*CTRL
			2470.01	3575.66	2855.86	3024.6	2540.31	2872.76	2582.74	2906.43	4176.84	2429.22	2144.36	3249.43	3310.27	2612.86	2811.99	2777.33	3331.18	2922.07	3369.12	2589.07	2574.01	2806.01	2586.5	2255.69	2826.35	2165.24	3726.55	3449.17	2926.25	3111.34	2880.13	3147.07	2082.34	2524.09	2665.67	2243.16	2932.12	2412.07	3242.62	2617.15	3669.72	3463.14	2478.58	2890.45	2329.16		2920.23
	B	Rotarod		Saline																		Nb20																		Nb20*CTRL
			T1	228	191	120	202	196	177	187	201	192	198	210	170	164	156	190	193	153	219	231	209	177	183	179	186	190	200	226	257	209		201	160	134	231	180	181	214	188	192	221	196	189	176	174	152	263
			T2	212	252	220	276	215	234	268	241	197	219	216	301	185	298	220	231	194	228	231	240	242	240	228	280	215	260	219	256	219		204	195	268	222	284	246	251	200	201	265	234	223	202	184	242	276
			T3	310	289	258	285	225	288	324	235	282	238	333	264	198	295	302	301	267	238	253	250	277	227	245	384	249	244	224	310	276		233	250	288	290	327	255	232	221	250	281	258	279	235	251	242	267
[truncated: 9 more columns]

[truncated: 5 more sheets: figure S14, figure S15, figure S16, figure S17, figure S18]
